# Supplementary material for: Plant diversity in sedimentary DNA obtained from high-latitude (Siberia) and high-elevation lakes (China)
Source: Biodivers Data J. 2020 Dec 14;8:e57089. doi: 10.3897/BDJ.8.e57089 (PMC7752886; doi:10.3897/BDJ.8.e57089)
Supplement: Supplementary material 1 — Environmental data of lake localities [file bdj-08-e57089-s001.txt]

List	Sample name	Latitude (N)	Longitude (E)	Elevation (m)	Sample type	Geographic region	Water depth (m)	pH	Water Conductivity (µS/cm)	Annual mean precipitation (mm)	Annual mean temperature (°C)	July mean temperature (°C)	January mean temperature (°C)	Vegetation type	Dominant_Taxa1	Taxa2	Taxa3	Taxa4	Taxa5	Taxa6	Taxa7	Taxa8	Taxa9	Taxa10
1	Pipa	38.854	112.206	1770	Lake	Northern China and Xingjiang	3	7.94	301	486	4.01	18.2	-11.6	Steppe	Bothriochloa ischaemum
2	Daihai	40.589	112.69	1218	Lake	Northern China and Xingjiang	7.9	8.76	6529	331	5.25	20.7	-12.7	Steppe	Triticum	Avena chinensis	Fagopyrum esculentum	Solanum tuberosum	Linum usitatissimum
3	Chagan-nuur	43.441	115.012	1021	Lake	Northern China and Xingjiang	2.7	8.46	684	244	2.39	20.7	-18.7	Steppe	Agrostis gigantea	Hordeum brevisubulatum
4	Dali	43.26	116.512	1228	Lake	Northern China and Xingjiang	8.8	9.38	4688	344	1.72	19.3	-18.7	Steppe	Triticum	Zea mays	Arachis hypogaea	Malus pumila	Vitis vinifera	Leymus chinensis	Salsola collina	Agrostis gigantea	Hordeum brevisubulatum	Koeleria cristata
5	Gahai (QHH)	37.022	100.571	3192	Lake	Tibet	8.8	8.8	22386	402	-0.12	12.2	-15.4	Steppe	Achnatherum splendens	Artemisia desertorum	Sabina vulgaris	Stipa purpurea	Kobresia
6	Qinghai	36.596	100.645	3196	Lake	Tibet	25	8.98	9144	403	-0.22	10.7	-14.1	Meadow	Kobresia	Achnatherum splendens	Artemisia desertorum	Stipa breviflora	Salix	Potentilla fruticosa	Caragana	Stipa bungeana	Leymus secalinus	Orinus kokonorica
7	Eling	35.038	97.727	4272	Lake	Tibet	30	8.49	277	333	-4.4	6.6	-18.3	Meadow	Kobresia	Stipa purpurea	Arenaria	Androsace tapete	Poa qinghaiensis	Littledalea racemosa	Kobresia tibetica	Carex
8	Zhaling	35.006	97.346	4298	Lake	Tibet	8.8	8.42	465	333	-4.1	7.1	-17	Meadow	Kobresia	Stipa purpurea	Poa qinghaiensis	Littledalea racemosa	Arenaria	Androsace tapete	Kobresia tibetica	Carex
9	Xingxinghai	34.856	98.122	4224	Lake	Tibet	9.7	8.41	359	332	-3.7	8	-17.2	Meadow	Poa qinghaiensis	Littledalea racemosa	Kobresia	Stipa purpurea
10	Kocha	34.009	97.235	4537	Lake	Tibet	6.8	8.14	230	494	-5.74	5.7	-18.8	Meadow	Kobresia	Carex
11	Donggi Cona	35.282	98.666	4092	Lake	Tibet	29	8.42	336	329	-3.88	7.2	-18.8	Meadow	Stipa purpurea	Poa qinghaiensis	Littledalea racemosa	Kobresia	Arenaria	Androsace tapete	Kobresia tibetica	Carex
12	Jinzihai	36.72	97.88	2985	Lake	Tibet	9.1	7.89	503	179	4.01	16.2	-10.4	Steppe	Artemisia desertorum
13	Gahai (DLH)	37.12	97.56	2859	Lake	Tibet	10.2	7.93	57194	162	4	17	-11.6	Steppe	Phragmites australis	Kalidium foliatum
14	Toson	37.164	96.984	2804	Lake	Tibet	14.1	8.74	19037	116	3.61	16.7	-11.2	Steppe	Phragmites australis	Nitraria roborowskii	Salsola abrotanoides	Nitraria sibirica	Triticum	Brassica campestris	Pisum sativum	Malus pumila
15	Keluke	37.293	96.908	2832	Lake	Tibet	3.6	8.1	547	114	3.11	16.6	-13.1	Steppe	Phragmites australis	Nitraria roborowskii	Salsola abrotanoides	Kalidium foliatum
16	Hala	38.24	97.612	4081	Lake	Tibet	30.2	8.87	11428	266	-7.56	4.4	-21.9	Steppe	Saussurea arenaria	Krascheninnikovia compacta	Carex atrofuscoides	Rhodiola tangutica
17	Cona	31.948	91.462	4592	Lake	Tibet	20.4	8.44	248	431	-1.21	9.1	-13.3	Meadow	Kobresia	Kobresia littledalei	Carex	Deschampsia cespitosa	Saussurea tridactyla	Allardia glabra
18	Pengco	31.497	91	4540	Lake	Tibet	16.5	9.56	8542	427	-0.54	10	-12.5	Meadow	Stipa purpurea	Kobresia
19	Jiangco	31.532	90.808	4616	Lake	Tibet	18.9	8.92	15298	434	-0.63	10.2	-12.9	Steppe	Stipa purpurea
20	Bamuco	31.168	90.542	4575	Lake	Tibet	70.8	9.51	6763	432	0.5	11	-10.3	Steppe	Stipa purpurea	Kobresia	Saussurea tridactyla	Allardia glabra
21	Shengco	31.015	90.51	4744	Lake	Tibet	5.6	9.58	8248	421	-1.14	9.8	-12.4	Steppe	Stipa purpurea	Kobresia
22	Selinco	31.57	89.105	4553	Lake	Tibet	16.8	9.18	7012	404	-0.03	11.8	-11.8	Steppe	Stipa purpurea	Kobresia	Artemisia wellbyi	Stipa	Orinus	Carex moorcroftii	Kobresia littledalei	Saussurea tridactyla	Allardia glabra	Spartina anglica
23	Dazeco	31.84	87.557	4480	Lake	Tibet	16.7	9.81	13479	269	1.42	12.1	-11.1	Steppe	Stipa purpurea	Kobresia	Artemisia wellbyi	Stipa	Orinus	Kobresia littledalei	Carex	Deschampsia cespitosa	Saussurea tridactyla	Allardia glabra
24	Zharinanmuco	31.038	85.427	4629	Lake	Tibet	4.8	9.39	8062	151	0.3	10.3	-10.3	Steppe	Stipa purpurea	Kobresia	Saussurea tridactyla	Allardia glabra	Kobresia littledalei	Carex moorcroftii	Deschampsia cespitosa
25	Dajiaco	29.868	85.744	5156	Lake	Tibet	31.6	9.22	5725	187	-4.38	5.7	-15.6	Meadow	Kobresia	Saussurea tridactyla	Allardia glabra	Kobresia littledalei
26	Angrenjinco	29.314	87.171	4295	Lake	Tibet	7.1	9.56	5013	376	2.7	11.5	-5.8	Meadow	Artemisia wellbyi	Stipa	Orinus	Stipa bungeana	Kobresia littledalei	Kobresia
27	Langco	29.207	87.387	4303	Lake	Tibet	31.8	9.3	1564	391	2.75	11.1	-5.9	Meadow	Artemisia wellbyi	Stipa	Orinus	Stipa bungeana	Kobresia
28	Bosten	41.859	86.782	1044	Lake	Northern China and Xingjiang	4.5	8.18	311	68	8.39	23.1	-12.3	Steppe	Triticum	Zea mays	Brassica campestris	Phragmites australis	Sympegma regelii	Ephedra przewalskii	Nitraria tangutorum	Tamarix chinensis	Salsola junatovii	Calamagrostis epigeios
29	Sailimu	44.643	81.245	2078	Lake	Northern China and Xingjiang	78.9	8.84	1619	375	0.9	12.2	-9.4	Steppe	Stipa	Picea schrenkiana	Festuca ovina	Rosa sericea	Cotoneaster adpressus	Agropyron cristatum
30	Ailike	45.927	85.801	270	Lake	Northern China and Xingjiang	5.2	8.2	614	164	7.3	25	-15.6	Steppe	Phragmites australis	Tamarix ramosissima
31	Wulungu	47.105	87.204	482	Lake	Northern China and Xingjiang	5.2	8.54	1453	144	5.21	23	-15.9	Steppe	Anabasis salsa	Anabasis brevifolia	Seriphidium gracilescens	Cleistogenes squarrosa	Tamarix ramosissima	Calamagrostis epigeios	Stipa caucasica	Krascheninnikovia ceratoides	Phragmites australis
32	Sugan	38.876	93.907	3000	Lake	Tibet	5	8.86	16822	36	0.87	13.7	-14	Steppe	Phragmites australis
33	Kuhai	35.335	99.189	4133	Lake	Tibet	10.2	8.64	13101	392	-4.21	7.4	-18.1	Meadow	Stipa purpurea	Kobresia
34	S16	34.529	97.767	4443	Lake	Tibet	NA	NA	NA	399	-5.62	5.8	-18.1	Meadow	Kobresia	Stipa purpurea
35	S62	34.4	98.982	4302	Lake	Tibet	NA	NA	NA	445	-4.17	7.4	-17.3	Meadow	Kobresia	Stipa aliena
36	S101	32.992	99.579	4295	Lake	Tibet	NA	NA	NA	633	-3.42	7.2	-14.1	Shrubland.TP	Salix	Potentilla fruticosa	Caragana jubata
37	S105	33.646	99.789	3998	Lake	Tibet	NA	NA	NA	573	-1.4	8.6	-12.7	Meadow	Kobresia
38	S123	33.7	98.887	4305	Lake	Tibet	NA	NA	NA	517	-3.76	7.4	-15.6	Meadow	Kobresia
39	S133	32.68	98.046	4692	Lake	Tibet	NA	NA	NA	605	-7.01	5.5	-19.8	Meadow	Kobresia
40	S143	32.756	98.914	3847	Lake	Tibet	NA	NA	NA	559	1.17	10.6	-9.9	Meadow	Kobresia
41	S169	33.325	98.383	4417	Lake	Tibet	NA	NA	NA	541	-3.87	7.1	-14.9	Meadow	Kobresia
42	S200	33.366	97.592	4175	Lake	Tibet	NA	NA	NA	511	-1.36	8.9	-13	Meadow	Kobresia tibetica	Carex
43	S213	34.229	96.742	4439	Lake	Tibet	NA	NA	NA	447	-4.87	6	-16.5	Meadow	Kobresia tibetica	Carex
44	S229	34.878	96.248	4503	Lake	Tibet	NA	NA	NA	347	-5.37	5.7	-17.7	Meadow	Kobresia	Stipa purpurea
45	S237	33.873	95.328	4436	Lake	Tibet	NA	NA	NA	461	-4.42	6.2	-15.9	Meadow	Kobresia	Polygonum macrophyllum
46	S244	34.367	95.089	4463	Lake	Tibet	NA	NA	NA	377	-4.17	6.4	-15.8	Meadow	Kobresia	Stipa purpurea
47	S259	33.217	96.494	4212	Lake	Tibet	NA	NA	NA	524	-1.24	8.2	-12.1	Meadow	Kobresia	Polygonum macrophyllum
48	S263	32.86	96.96	3969	Lake	Tibet	NA	NA	NA	516	2.12	11.8	-9.3	Meadow	Kobresia
49	S310	31.693	97.824	4050	Lake	Tibet	NA	NA	NA	552	1.77	10.6	-8.1	Shrubland.TP	Rhododendron nivale	Rhododendron anthopogon	Kobresia	Polygonum macrophyllum
50	S344	31.591	95.199	3907	Lake	Tibet	NA	NA	NA	596	2.25	11.4	-8.2	Meadow	Blysmus sinocompressus	Carex	Juniperus pingii	Juniperus squamata	Juniperus indica
51	S350	31.741	94.492	4450	Lake	Tibet	NA	NA	NA	643	-2.6	7.5	-13.4	Meadow	Kobresia	Polygonum macrophyllum
52	S358	32.413	94.486	4788	Lake	Tibet	NA	NA	NA	591	-5.43	5.6	-16.9	Meadow	Kobresia
53	S374	32.398	93.195	4410	Lake	Tibet	NA	NA	NA	492	-2	8.5	-13.7	Meadow	Kobresia
54	S379	32.129	92.28	4633	Lake	Tibet	NA	NA	NA	446	-2.77	7.9	-14.8	Meadow	Kobresia
55	S414	32.903	91.922	5168	Lake	Tibet	NA	NA	NA	435	-7.97	3.9	-19.4	Meadow	Kobresia
56	S417	33.77	92.238	4639	Lake	Tibet	NA	NA	NA	317	-3.81	7.7	-16	Meadow	Kobresia	Stipa purpurea
57	S420	34.283	92.669	4436	Lake	Tibet	NA	NA	NA	290	-3.26	9	-15.9	Steppe	Stipa purpurea
58	S434	34.915	92.945	4561	Lake	Tibet	NA	NA	NA	263	-4.2	7.1	-16.2	Steppe	Carex moorcroftii	Stipa purpurea
59	S439	35.515	93.828	4573	Lake	Tibet	NA	NA	NA	230	-4.58	6.9	-16.9	Steppe	Stipa purpurea
60	S440	35.032	94.342	4388	Lake	Tibet	NA	NA	NA	255	-3.48	8	-15.6	Meadow	Kobresia	Stipa aliena
61	05-LC-02	29.794	92.39	5001	Lake	Tibet	4.9	7.3	37	425	-3.81	5	-12.6	Meadow	Kobresia	Saussurea medusa	Saussurea japonica
62	05-LC-03	29.79	92.392	5001	Lake	Tibet	3.7	7.47	36	423	-3.58	5.2	-12.4	Meadow	Kobresia	Saussurea medusa	Saussurea japonica
63	05-LC-04	30.007	93.916	3527	Lake	Tibet	40	8.46	76	583	3.43	10.9	-5.7	Coniferous forest	Picea likiangensis	Abies georgei
64	05-LC-05	29.813	94.433	4050	Lake	Tibet	38	8	12	619	-0.9	7.5	-10.9	Coniferous forest	Juniperus pingii	Juniperus squamata	Juniperus indica	Kobresia	Rhododendron nivale	Rhododendron anthopogon
65	05-LC-06	29.825	94.456	4132	Lake	Tibet	23	7	13	621	-2.02	6.7	-12	Coniferous forest	Juniperus pingii	Juniperus squamata	Juniperus indica	Kobresia	Rhododendron nivale	Rhododendron anthopogon
66	05-LC-07	29.768	94.61	4150	Lake	Tibet	18	7.1	15	634	-1.48	6.9	-11.3	Shrubland.TP	Rhododendron nivale	Rhododendron anthopogon	Kobresia	Juniperus pingii	Juniperus squamata	Juniperus indica
67	05-LC-08	29.758	94.608	4077	Lake	Tibet	12	7.4	15	633	-1.12	7.2	-10.9	Shrubland.TP	Rhododendron nivale	Rhododendron anthopogon	Kobresia	Juniperus pingii	Juniperus squamata	Juniperus indica
68	05-LC-10	29.654	96.716	4431	Lake	Tibet	0.5	7.47	112	657	-2.82	6.6	-13.1	Shrubland.TP	Rhododendron nivale	Rhododendron anthopogon	Kobresia
69	05-LC-11	30.307	99.55	4460	Lake	Tibet	4.5	7.74	36	610	-2.7	6.8	-12.3	Shrubland.TP	Rhododendron telmateium	Salix vaccinioides
70	S-02	33.983	102.549	3437	Lake	Tibet	0.15	8.66	444	662	2.18	11.7	-8.9	Meadow	Kobresia setschwanensis
71	S-03	33.389	101.149	4323	Soil	Tibet	0.2	7.9	58	744	-4.18	6.8	-15.2	Meadow	Kobresia
72	S-06	33.35	101.1	4030	Lake	Tibet	1.6	8.1	40	739	-3.3	8.1	-15.2	Meadow	Kobresia	Polygonum macrophyllum
73	S-07	33.341	101.111	4030	Lake	Tibet	25.3	8	39	740	-3.32	8.2	-15.4	Meadow	Kobresia
74	S-08	33.399	101.109	4028	Lake	Tibet	0.4	7.8	81	741	-2.22	8.3	-13.3	Meadow	Kobresia	Polygonum macrophyllum
75	S-09	33.23	100.997	4058	Lake	Tibet	15	8.19	50	737	-2.14	8.3	-13.1	Meadow	Kobresia	Polygonum macrophyllum
76	S-10	33.23	101.022	4066	Lake	Tibet	28.9	7.81	46	737	-3.06	8.3	-14.5	Meadow	Kobresia
77	S-12	33.233	101.13	4222	Lake	Tibet	22	8.08	32	747	-4.4	7	-16.1	Meadow	Kobresia
78	S-14	32.509	100.374	4523	Lake	Tibet	NA	NA	NA	705	-4.83	6.5	-16.1	Meadow	Kobresia
79	S-15	31.656	100.257	3534	Lake	Tibet	10.1	8.77	219	638	5.83	13.8	-3.4	Shrubland.TP	Rhododendron telmateium	Kobresia
80	S-16	31.113	99.755	4220	Lake	Tibet	36.7	8.11	45	633	-0.29	9.4	-9.7	Shrubland.TP	Rhododendron telmateium	Kobresia
81	S-17	31.246	99.863	4533	Soil	Tibet	0.5	7.8	22	663	-3.43	7.4	-13.7	Meadow	Kobresia setschwanensis	Kobresia
82	S-22	33.351	96.075	4610	Lake	Tibet	2.8	9.94	191	552	-4.59	6.2	-16.3	Meadow	Kobresia tibetica	Carex
83	S-25	34.834	99.1	4679	Lake	Tibet	0.5	8.8	218	461	-9.01	4	-22.8	Meadow	Kobresia
84	S-26	36.183	100.106	2668	Soil	Tibet	0.3	9.8	1968	328	3.91	15.5	-10.5	Steppe	Achnatherum splendens	Stipa breviflora
85	SET-01	30.149	101.857	3780	Lake	Tibet	31	7.25	31	744	2.06	11.5	-6.8	Shrubland.TP	Rhododendron flavoflorum	Picea likiangensis
86	SET-02	30.184	101.873	3389	Lake	Tibet	6.3	7.4	48	743	4.6	13.5	-3.9	Coniferous forest	Picea likiangensis
87	SET-03	30.078	101.797	4211	Lake	Tibet	0.6	9.6	111	754	-0.19	9.6	-8.6	Shrubland.TP	Juniperus pingii	Juniperus squamata	Juniperus indica
88	SET-04	29.472	100.21	4610	Lake	Tibet	1.5	7.77	57	648	-2.2	6.6	-11.5	Meadow	Kobresia
89	SET-05	29.461	100.196	4598	Lake	Tibet	2	7.8	23	648	-2.54	6.4	-12.1	Meadow	Kobresia
90	SET-06	29.455	100.189	4613	Lake	Tibet	1	8.05	18	651	-2.82	6.3	-12.4	Shrubland.TP	Rhododendron telmateium
91	SET-07	27.901	99.635	3263	Lake	Tibet	1.1	8.62	160	706	6.35	13.8	-2.4	Coniferous forest	Abies georgei	Festuca ovina	Deyeuxia pyramidalis	Oryza	Triticum	Zea mays	Brassica campestris	Nicotiana tabacum
92	SET-08	27.826	99.977	3547	Lake	Tibet	8	9	56	713	3.95	11.1	-4.8	Coniferous forest	Picea brachytyla	Festuca ovina	Deyeuxia pyramidalis
93	SET-09	27.496	99.737	3939	Lake	Tibet	4.8	7.3	13	734	1.79	9.2	-6.9	Coniferous forest	Abies georgei
94	SET-11	27.496	99.733	3958	Lake	Tibet	0.3	5.15	5	737	1.52	8.9	-7.1	Coniferous forest	Abies georgei
95	SET-12	27.183	99.915	3957	Lake	Tibet	0.5	4.7	5	804	8.9	15.4	1.3	Shrubland.TP	Rhododendron racemosum
96	SET-13	26.876	100.141	2441	Lake	Tibet	1.9	9.82	152	795	12.79	18.4	5.8	Coniferous forest	Pinus densata	Pinus yunnanensis	Vaccinium bracteatum	Rhododendron hemitrichotum	Oryza	Triticum	Zea mays	Brassica campestris	Nicotiana tabacum
97	SET-14	26.979	100.164	3085	Lake	Tibet	2.3	7.57	120	792	8.6	15	1	Cultivated	Oryza	Triticum	Zea mays	Brassica campestris	Nicotiana tabacum		Pinus densata	Pinus yunnanensis	Vaccinium bracteatum	Rhododendron hemitrichotum
98	SET-15	26.488	99.918	2189	Lake	Tibet	3.2	8.62	242	858	13.96	19.3	7	Cultivated	Oryza	Triticum	Zea mays	Brassica campestris	Nicotiana tabacum
99	SET-16	25.918	100.118	1967	Lake	Tibet	5	9.03	209	831	15.38	20.3	8.6	Cultivated	Oryza	Triticum	Zea mays	Brassica campestris	Nicotiana tabacum	Pinus yunnanensis	Abies delavayi	Rhododendron adenogynum	Rhododendron hemitrichotum	Vaccinium bracteatum
100	SET-18	25.642	100.272	1960	Lake	Tibet	5	9.03	238	808	15.47	20.7	8.5	Cultivated	Oryza	Triticum	Zea mays	Brassica campestris	Nicotiana tabacum	Pinus yunnanensis	Vaccinium bracteatum	Myrica nana	Arundinella setosa	Schizachyrium
101	SET-19	25.682	100.645	1620	Lake	Tibet	9.7	9.27	240	787	18.27	22.5	11.8	Cultivated	Vaccinium bracteatum	Myrica nana	Arundinella setosa	Oryza	Triticum	Zea mays	Brassica campestris	Nicotiana tabacum
102	SET-20	26.492	100.679	1504	Lake	Tibet	9.5	9.25	300	774	17.94	22.6	11.5	Shrubland.TP	Pinus yunnanensis	Rhododendron hemitrichotum	Pinus densata	Arundinella setosa	Schizachyrium	Rhododendron racemosum	Abies delavayi	Rhododendron adenogynum	Rubus ellipticus
103	SET-21	27.726	100.739	2746	Lake	Tibet	0.5	7.25	105	754	10.53	16.8	3	Shrubland.TP	Rhododendron adenogynum
104	SET-22	27.735	100.727	2770	Lake	Tibet	0.8	9.16	107	753	10.38	16.8	2.9	Shrubland.TP	Rhododendron adenogynum
105	SET-23	27.74	100.72	2777	Lake	Tibet	1.8	8.56	59	752	10.32	16.7	2.8	Cultivated	Oryza	Triticum	Zea mays	Brassica campestris	Nicotiana tabacum	Rhododendron adenogynum
106	SET-24	27.712	100.749	2700	Lake	Tibet	23.6	8.54	200	753	10.36	16.6	2.7	Cultivated	Oryza	Triticum	Zea mays	Brassica campestris	Nicotiana tabacum	Rhododendron adenogynum	Pinus densata	Rhododendron rufum	Pinus yunnanensis	Vaccinium bracteatum
107	SET-25	27.817	102.293	1500	Lake	Tibet	12.7	8.4	250	935	15.98	22.3	9.5	Cultivated	Oryza	Vicia faba	Saccharum officinarum	Citrus	Dimocarpus longan	Pinus yunnanensis	Rubus ellipticus	Castanopsis fargesii	Cyclobalanopsis delavayi	Cyclobalanopsis glaucoides
108	SET-26	29.153	101.406	3705	Lake	Tibet	30.8	7.67	33	808	2.44	9.9	-5.6	Coniferous forest	Abies squamata	Rhododendron flavoflorum
109	SET-27	29.139	101.449	4398	Lake	Tibet	34.6	7.89	53	781	-2.07	6.1	-10.4	Shrubland.TP	Rhododendron flavoflorum
110	SET-28	29.137	101.445	4408	Lake	Tibet	7.4	7.54	58	781	-2.07	6.1	-10.4	Shrubland.TP	Rhododendron flavoflorum
111	SET-29	29.136	101.44	4590	Lake	Tibet	6	7.46	36	782	-3.27	5.2	-11.6	Shrubland.TP	Rhododendron flavoflorum
112	SET-30	29.134	101.438	4631	Lake	Tibet	10	8.1	73	782	-3.27	5.2	-11.6	Shrubland.TP	Rhododendron flavoflorum
113	SET-31	29.328	101.33	3600	Lake	Tibet	0.6	8.08	72	779	2.77	10.9	-6.1	Coniferous forest	Abies forrestii
114	SET-32	29.326	101.33	3603	Lake	Tibet	0.4	7	84	779	2.77	10.9	-6.1	Coniferous forest	Abies forrestii
115	13-TY-01	72.668	105.881	9	Lake	Northern Siberia	15	8.49	98	225	-13.93	10.2	-33.8	Tundra	Betula exilis	Salix pulchra	Salix glauca	Ledum decumbens	Carex ensifolia spp. arctisibirica	Duschekia fruticosa
116	13-TY-02	72.553	105.717	42	Lake	Northern Siberia	3.4	8.53	69	230	-13.85	10.1	-33.6	Tundra	Betula exilis	Salix pulchra	Salix glauca	Ledum decumbens	Carex ensifolia spp. arctisibirica	Duschekia fruticosa
117	13-TY-03	72.548	105.726	42	Lake	Northern Siberia	5.6	8.03	73	230	-13.85	10.1	-33.6	Tundra	Betula exilis	Salix pulchra	Salix glauca	Ledum decumbens	Carex ensifolia spp. arctisibirica	Duschekia fruticosa
118	13-TY-04	72.547	105.742	1	Lake	Northern Siberia	1.5	8.07	50	228	-13.84	10.1	-33.6	Tundra	Betula exilis	Salix pulchra	Salix glauca	Ledum decumbens	Carex ensifolia spp. arctisibirica	Duschekia fruticosa
119	13-TY-05	72.548	105.75	36	Lake	Northern Siberia	6.6	8.33	96	228	-13.86	10	-33.6	Tundra	Betula exilis	Salix pulchra	Salix glauca	Ledum decumbens	Carex ensifolia spp. arctisibirica	Duschekia fruticosa
120	13-TY-06	72.542	105.764	54	Lake	Northern Siberia	5	8.05	98	230	-13.8	10.1	-33.6	Tundra	Betula exilis	Salix pulchra	Salix glauca	Ledum decumbens	Carex ensifolia spp. arctisibirica	Duschekia fruticosa
121	13-TY-07	72.558	105.727	39	Lake	Northern Siberia	8.3	7.85	65	230	-13.9	10	-33.6	Tundra	Betula exilis	Salix pulchra	Salix glauca	Ledum decumbens	Carex ensifolia spp. arctisibirica	Duschekia fruticosa
122	13-TY-08	72.488	105.648	73	Lake	Northern Siberia	9.1	7.87	124	234	-13.83	10.4	-33.8	Tundra	Betula exilis	Salix pulchra	Salix glauca	Ledum decumbens	Carex ensifolia spp. arctisibirica	Duschekia fruticosa
123	13-TY-09	72.401	105.44	43	Lake	Northern Siberia	7.4	7.84	79	231	-13.88	10.6	-34.4	Tundra	Betula exilis	Salix pulchra	Salix glauca	Ledum decumbens	Carex ensifolia spp. arctisibirica	Duschekia fruticosa
124	13-TY-10	72.406	105.442	37	Lake	Northern Siberia	7.9	7.85	180	230	-13.89	10.7	-34.4	Tundra	Betula exilis	Salix pulchra	Salix glauca	Ledum decumbens	Carex ensifolia spp. arctisibirica	Duschekia fruticosa
125	13-TY-11	72.412	105.464	26	Lake	Northern Siberia	8.3	7.66	57	235	-13.85	10.9	-34.4	Tundra	Betula exilis	Salix pulchra	Salix glauca	Ledum decumbens	Carex ensifolia spp. arctisibirica	Duschekia fruticosa
126	13-TY-12	72.413	105.448	32	Lake	Northern Siberia	5.3	7.56	90	235	-13.86	10.8	-34.4	Tundra	Betula exilis	Salix pulchra	Salix glauca	Ledum decumbens	Carex ensifolia spp. arctisibirica	Duschekia fruticosa
127	13-TY-13	72.392	105.443	19	Lake	Northern Siberia	14.9	8	73	228	-13.88	10.5	-34.3	Tundra	Betula exilis	Salix pulchra	Salix glauca	Ledum decumbens	Carex ensifolia spp. arctisibirica	Duschekia fruticosa
128	13-TY-14	72.387	105.457	55	Lake	Northern Siberia	23.1	7.84	69	227	-13.89	10.6	-34.4	Tundra	Betula exilis	Salix pulchra	Salix glauca	Ledum decumbens	Carex ensifolia spp. arctisibirica	Duschekia fruticosa
129	13-TY-15	72.392	105.466	55	Lake	Northern Siberia	10.6	7.78	81	228	-13.89	10.7	-34.4	Tundra	Betula exilis	Salix pulchra	Salix glauca	Ledum decumbens	Carex ensifolia spp. arctisibirica	Duschekia fruticosa
130	13-TY-16	72.181	104.488	40	Lake	Northern Siberia	12.5	7.9	69	244	-13.54	11.7	-34.7	Tundra	Betula exilis	Salix pulchra	Salix glauca	Ledum decumbens	Carex ensifolia spp. arctisibirica	Duschekia fruticosa
131	13-TY-17	71.403	102.283	65	Lake	Northern Siberia	3	7.3	40	269	-12.93	13	-34.1	North taiga	Larix gmelinii
132	13-TY-18	71.093	100.831	93	Lake	Northern Siberia	2.5	9.11	61	268	-12.8	13	-34.2	North taiga	Larix gmelinii	Picea obovata
133	13-TY-19	71.102	100.827	84	Lake	Northern Siberia	1.3	8.4	51	267	-12.84	13	-34.2	North taiga	Larix gmelinii	Picea obovata
134	13-TY-20	71.112	100.853	95	Lake	Northern Siberia	2	7.59	33	269	-12.86	13	-34.3	North taiga	Larix gmelinii	Picea obovata
135	13-TY-21	71.107	100.823	8	Lake	Northern Siberia	6.4	8.08	46	266	-12.83	13	-34.2	North taiga	Larix gmelinii	Picea obovata
136	13-TY-22	71.097	100.854	88	Lake	Northern Siberia	2.5	7.23	43	267	-12.85	13	-34.3	North taiga	Larix gmelinii	Picea obovata
137	13-TY-23	71.104	100.876	89	Lake	Northern Siberia	3.1	8.64	40	268	-12.85	13.1	-34.4	North taiga	Larix gmelinii	Picea obovata
138	13-TY-24	71.096	100.797	88	Lake	Northern Siberia	6.1	7.57	51	266	-12.78	13	-34.1	North taiga	Larix gmelinii	Picea obovata
139	13-TY-25	71.886	101.217	50	Lake	Northern Siberia	1.2	8.57	51	263	-13.25	12.2	-34.2	North taiga	Larix gmelinii	Picea obovata
140	13-TY-26	72.149	102.056	0	Lake	Northern Siberia	2.4	7.61	59	262	-13.68	11.9	-34.8	North taiga	Larix gmelinii	Picea obovata
141	13-TY-27	72.153	102.075	69	Lake	Northern Siberia	2.7	7.82	59	262	-13.67	11.8	-34.6	North taiga	Larix gmelinii	Picea obovata
142	13-TY-28	72.155	102.101	19	Lake	Northern Siberia	8.1	7.42	58	261	-13.68	11.7	-34.7	North taiga	Larix gmelinii	Picea obovata
143	13-TY-29	72.148	102.116	28	Lake	Northern Siberia	7.9	8.4	123	256	-13.69	11.8	-34.8	North taiga	Larix gmelinii	Picea obovata
144	13-TY-30	72.142	102.091	22	Lake	Northern Siberia	18.8	8.68	81	258	-13.67	11.9	-34.7	North taiga	Larix gmelinii	Picea obovata
145	13-TY-31	72.136	102.068	31	Lake	Northern Siberia	3.8	7.39	52	258	-13.65	12	-34.8	North taiga	Larix gmelinii	Picea obovata
146	13-TY-32	72.128	102.034	34	Lake	Northern Siberia	3.4	7.59	57	265	-13.65	12.2	-34.9	North taiga	Larix gmelinii	Picea obovata
147	08-KO-01	69.077	160.95	1	Lake	Central and eastern Siberia	3.8	6.7	774	157	-12.4	12.5	-33.6	Wetland
148	08-KO-03	69.089	160.897	3	Lake	Central and eastern Siberia	3.7	7.68	76	160	-12.53	12.4	-33.5	Wetland
149	08-KO-04	69.326	161.028	1	Lake	Central and eastern Siberia	3.8	7.63	155	148	-12.35	11.6	-32.3	Wetland	Puccinellia phryganodes	Puccinellia angustata	Dupontia psilosantha	Dupontia fisheri
150	08-KO-06	69.265	160.972	5	Lake	Central and eastern Siberia	2.7	8.04	155	154	-12.56	11.8	-33.1	Wetland	Puccinellia phryganodes	Puccinellia angustata	Dupontia psilosantha	Dupontia fisheri
151	08-KO-07	68.943	161.361	-2	Lake	Central and eastern Siberia	3.9	7.54	68	155	-11.73	12.8	-33.4	Shrubland.Siberia	Populus sauveolens	Chosenia arbutifolia	Larix gmelinii	Picea obovata
152	08-KO-09	68.222	161.163	0	Lake	Central and eastern Siberia	1.3	8.76	42	183	-12.22	13.9	-36	North taiga	Larix cajanderi
153	08-KO-11	68.267	160.892	2	Lake	Central and eastern Siberia	5.6	7.13	43	182	-12.31	13.8	-35.9	North taiga	Larix cajanderi
154	08-KO-12	68.254	160.886	4	Lake	Central and eastern Siberia	5.3	6.91	46	182	-12.23	14	-35.8	North taiga	Larix cajanderi
155	08-KO-13	68.305	160.887	0	Lake	Central and eastern Siberia	5.3	7.55	56	179	-12.41	13.5	-36	North taiga	Larix cajanderi
156	08-KO-14	68.326	160.766	5	Lake	Central and eastern Siberia	4	7.55	37	178	-12.47	13.6	-36	North taiga	Larix cajanderi
157	08-KO-15	68.362	160.737	1	Lake	Central and eastern Siberia	3.7	7.55	38	178	-12.47	13.5	-35.9	North taiga	Larix cajanderi
158	08-KO-16	68.462	160.761	-4	Lake	Central and eastern Siberia	2.4	7.55	66	176	-12.38	13.4	-35.4	Shrubland.Siberia	Populus sauveolens	Chosenia arbutifolia	Larix gmelinii	Picea obovata
159	08-KO-17	68.574	160.1	7	Lake	Central and eastern Siberia	3.1	7.55	54	174	-12.82	12.5	-35.4	Shrubland.Siberia	Populus sauveolens	Chosenia arbutifolia	Larix gmelinii	Picea obovata
160	08-KO-18	68.613	159.973	11	Lake	Central and eastern Siberia	3.3	7.55	62	176	-12.87	12.6	-35.6	Shrubland.Siberia	Populus sauveolens	Chosenia arbutifolia	Larix gmelinii	Picea obovata
161	08-KO-19	68.658	160.179	3	Lake	Central and eastern Siberia	4.1	7.55	70	174	-12.71	12.8	-35.5	Shrubland.Siberia	Populus sauveolens	Chosenia arbutifolia	Larix gmelinii	Picea obovata
162	08-KO-20	68.684	160.267	9	Lake	Central and eastern Siberia	5.8	7.55	40	173	-12.58	13.1	-35.2	Tundra	Betula exilis	Salix pulchra	Salix glauca	Ledum decumbens	Carex ensifolia spp. arctisibirica	Duschekia fruticosa
163	08-KO-21	68.6	160.742	4	Lake	Central and eastern Siberia	3.6	7.55	69	172	-12.51	13.2	-35.6	Shrubland.Siberia	Populus sauveolens	Chosenia arbutifolia	Larix gmelinii	Picea obovata
164	08-KO-22	69.308	161.649	4	Lake	Central and eastern Siberia	2.4	7.55	36	149	-11.6	13.2	-32.2	Wetland
165	08-KO-23	69.265	161.668	-3	Lake	Central and eastern Siberia	2.6	7.55	34	154	-11.41	13.7	-31.9	Wetland
166	08-KO-24	69.191	161.515	42	Lake	Central and eastern Siberia	3.9	7.55	40	153	-11.64	12.8	-32.1	Wetland	Puccinellia phryganodes	Puccinellia angustata	Dupontia psilosantha	Dupontia fisheri
167	08-KO-26	68.927	161.773	1	Lake	Central and eastern Siberia	4.1	7.55	43	158	-11.42	13.7	-32.8	Wetland
168	08-KO-28	68.625	161.702	35	Lake	Central and eastern Siberia	6.6	7.55	50	170	-11.4	13.7	-33	Middle taiga	Picea obovata	Picea abies	Picea obovata	Abies sibirica
169	08-KO-29	68.465	161.884	-1	Lake	Central and eastern Siberia	1	7.55	35	173	-11.77	14	-34.9	Middle taiga	Larix gmelinii	Pinus pumila
170	08-KO-30	68.467	161.876	-3	Lake	Central and eastern Siberia	3.2	7.55	31	170	-11.78	14	-34.9	Middle taiga	Picea obovata	Picea abies	Picea obovata	Abies sibirica
171	08-KO-31	68.781	161.487	23	Lake	Central and eastern Siberia	6.2	7.55	206	162	-11.78	13.4	-33.6	Middle taiga	Picea obovata	Picea abies	Picea obovata	Abies sibirica
172	08-KO-32	68.765	161.401	35	Lake	Central and eastern Siberia	16.3	7.55	95	161	-11.85	13.4	-33.8	Middle taiga	Picea obovata	Picea abies	Picea obovata	Abies sibirica
173	08-KO-33	68.748	161.475	38	Lake	Central and eastern Siberia	11.4	7.55	43	164	-11.77	13.3	-33.6	Middle taiga	Picea obovata	Picea abies	Picea obovata	Abies sibirica
174	05-Yak-03	61.761	130.474	233	Lake	Central and eastern Siberia	4.6	8.71	820	261	-10.25	17.6	-40	Middle taiga	Larix gmelinii
175	05-Yak-05	61.77	130.469	215	Lake	Central and eastern Siberia	4.6	9.05	1989	260	-10.19	17.6	-40	Middle taiga	Larix gmelinii
176	05-Yak-06	62.104	130.223	130	Lake	Central and eastern Siberia	1.3	9.96	5710	250	-10.37	17.8	-40.2	Middle taiga	Pinus sylvestris	Larix gmelinii
177	05-Yak-08	62.058	129.113	228	Lake	Central and eastern Siberia	1.5	7.54	101	261	-10.51	17.2	-39.8	Middle taiga	Larix gmelinii
178	05-Yak-10	61.62	130.22	160	Lake	Central and eastern Siberia	5.2	8.78	420	252	-10.1	17.3	-39.7	Middle taiga	Larix gmelinii
179	05-Yak-11	61.614	130.703	182	Lake	Central and eastern Siberia	5.2	8.64	503	270	-10.36	17.5	-40.3	Middle taiga	Larix gmelinii
180	05-Yak-14	61.568	130.566	203	Lake	Central and eastern Siberia	1.9	6.86	208	272	-10.17	17.3	-39.9	Middle taiga	Larix gmelinii
181	05-Yak-16	61.404	130.553	224	Lake	Central and eastern Siberia	1.5	10.24	294	276	-10.26	17.2	-40.1	Middle taiga	Larix gmelinii
182	05-Yak-17	61.553	130.859	234	Lake	Central and eastern Siberia	1.6	6.6	101	281	-10.15	17.3	-39.9	Middle taiga	Larix gmelinii
183	05-Yak-18	61.55	130.887	211	Lake	Central and eastern Siberia	1.5	8.57	390	284	-10.1	17.3	-39.9	Middle taiga	Larix gmelinii
184	05-Yak-19	61.407	131.117	250	Lake	Central and eastern Siberia	1.3	8.02	706	291	-10.33	17.1	-40	Middle taiga	Larix gmelinii
185	05-Yak-21	62.003	131.818	208	Lake	Central and eastern Siberia	1.9	8.19	333	288	-10.67	17.6	-41.2	Middle taiga	Larix gmelinii
186	05-Yak-23	62.132	131.224	169	Lake	Central and eastern Siberia	2.3	9.2	262	284	-10.52	17.7	-40.8	Middle taiga	Larix gmelinii
187	05-Yak-24	61.968	132.247	182	Lake	Central and eastern Siberia	3.2	8.58	792	289	-10.76	17.8	-41.6	Middle taiga	Pinus sylvestris	Larix gmelinii
188	05-Yak-25	61.802	132.083	198	Lake	Central and eastern Siberia	1.7	8.75	820	291	-10.73	17.9	-41.4	Middle taiga	Pinus sylvestris	Larix gmelinii
189	05-Yak-26	61.903	132.206	187	Lake	Central and eastern Siberia	1.7	8.16	475	286	-10.81	17.9	-41.5	Middle taiga	Pinus sylvestris	Larix gmelinii
190	05-Yak-27	61.89	132.164	200	Lake	Central and eastern Siberia	2	8.2	645	289	-10.74	18	-41.4	Middle taiga	Pinus sylvestris	Larix gmelinii
191	05-Yak-28	61.94	132.166	171	Lake	Central and eastern Siberia	4.7	8.6	1945	288	-10.81	17.9	-41.5	Middle taiga	Pinus sylvestris	Larix gmelinii
192	09-TIK-03	73.197	124.62	5	Lake	Northern Siberia	6.5	6.5	8	260	-14.65	8.3	-33.3	Tundra	Carex ensifolia spp. arctisibirica	Dryas octopetala	Drays punctata	Hylocomium splendens var. alaskanum	Dicranum	Tomenthypnum nitens
193	09-TIK-04	72.812	124.912	22	Lake	Northern Siberia	1.5	6.98	108	270	-14.24	9.4	-33.1	Tundra	Carex ensifolia spp. arctisibirica	Dryas octopetala	Drays punctata	Hylocomium splendens var. alaskanum	Dicranum	Tomenthypnum nitens
194	09-TIK-05	71.294	125.55	157	Lake	Northern Siberia	5	7.03	67	312	-14.35	11.2	-36.1	North taiga	Larix gmelinii	Picea obovata
195	09-TIK-08	72.245	125.63	13	Lake	Northern Siberia	2.9	6.7	32	298	-12.67	10.3	-30.8	Tundra	Dryas oxyodontha	Betula rotundifolia
196	09-TIK-09	70.698	125.074	120	Lake	Northern Siberia	6.3	6.23	14	302	-14.14	12.6	-37.9	North taiga	Larix gmelinii	Picea obovata
197	09-TIK-13	69.405	123.828	124	Lake	Northern Siberia	2.5	7.23	27	286	-12.76	14.1	-38.3	North taiga	Larix gmelinii	Picea obovata
198	09-TIK-14	70.925	125.557	145	Lake	Northern Siberia	6.3	6.48	27	317	-14.01	12.1	-36.9	Tundra	Dryas oxyodontha	Betula rotundifolia
199	11-CH-02	71.836	102.883	80	Lake	Northern Siberia	3.5	6.97	51	253	-13.25	12.2	-34.4	Tundra	Betula nana	Salix lanata	Salix glauca	Carex ensifolia spp. arctisibirica	Duschekia fruticosa
200	11-CH-05	71.225	101.025	74	Lake	Northern Siberia	2.7	7.2	42	263	-12.87	13.1	-34.8	North taiga	Larix gmelinii	Picea obovata
201	11-CH-06	70.667	97.716	103	Lake	Northern Siberia	4.8	6.42	35	309	-12.17	12.9	-33	North taiga	Larix gmelinii	Picea obovata
202	11-CH-09	70.67	97.716	158	Lake	Northern Siberia	4.8	5.09	43	309	-12.17	12.9	-33	North taiga	Larix gmelinii	Picea obovata
203	11-CH-10	70.673	97.726	6	Lake	Northern Siberia	15.4	7.09	41	309	-12.14	12.9	-32.9	North taiga	Larix gmelinii	Picea obovata
204	11-CH-11	70.901	97.649	139	Lake	Northern Siberia	19.7	6.24	47	297	-12.36	13	-33.6	North taiga	Larix gmelinii	Picea obovata
205	11-CH-12	72.399	102.289	60	Lake	Northern Siberia	14.3	7.5	35	274	-13.59	11.6	-33.1	Tundra	Betula nana	Salix lanata	Salix glauca	Carex ensifolia spp. arctisibirica	Duschekia fruticosa
206	11-CH-13	72.38	102.281	88	Lake	Northern Siberia	11.1	6.31	80	279	-13.67	11.4	-33.1	Tundra	Betula nana	Salix lanata	Salix glauca	Carex ensifolia spp. arctisibirica	Duschekia fruticosa
207	11-CH-14	72.398	102.288	79	Lake	Northern Siberia	6.7	7.38	40	274	-13.59	11.6	-33.1	Tundra	Betula nana	Salix lanata	Salix glauca	Carex ensifolia spp. arctisibirica	Duschekia fruticosa
208	11-CH-15	72.403	102.261	40	Lake	Northern Siberia	4.1	6.9	46	272	-13.58	11.6	-33.1	Tundra	Betula nana	Salix lanata	Salix glauca	Carex ensifolia spp. arctisibirica	Duschekia fruticosa
209	11-CH-17	72.245	102.236	61	Lake	Northern Siberia	3.4	7.87	64	263	-13.8	11.8	-34.5	Tundra	Betula nana	Salix lanata	Salix glauca	Carex ensifolia spp. arctisibirica	Duschekia fruticosa
210	11-CH-18	72.307	102.375	78	Lake	Northern Siberia	4.8	8.02	59	267	-13.63	11.7	-33.7	Tundra	Betula nana	Salix lanata	Salix glauca	Carex ensifolia spp. arctisibirica	Duschekia fruticosa
211	11-CH-19	72.255	102.213	48	Lake	Northern Siberia	4.4	7.84	183	270	-13.8	11.8	-34.4	Tundra	Betula nana	Salix lanata	Salix glauca	Carex ensifolia spp. arctisibirica	Duschekia fruticosa
212	11-CH-20	72.258	102.216	53	Lake	Northern Siberia	2.7	7.92	68	270	-13.8	11.8	-34.4	Tundra	Betula nana	Salix lanata	Salix glauca	Carex ensifolia spp. arctisibirica	Duschekia fruticosa
213	07-SA-07	72.956	114.958	0	Lake	Northern Siberia	6.5	6.1	17	179	-15.21	8.6	-35.2	Wetland
214	07-SA-21	73.387	113.949	4	Lake	Northern Siberia	3.3	7.23	54	180	-15.19	8.5	-34.5	Wetland
215	07-SA-23	72.775	112.978	4	Lake	Northern Siberia	6.6	7.07	39	186	-14.78	10	-35	Wetland
216	07-SA-26	72.32	111.189	86	Lake	Northern Siberia	6.8	7.32	30	219	-14.09	10.4	-33.8	Tundra	Salix glauca	Salix reptans	Salix pulchra	Betula exilis
217	07-SA-31	72.071	111.118	38	Lake	Northern Siberia	6.9	7.15	20	223	-14.32	11.7	-35.7	North taiga	Larix gmelinii	Picea obovata	Duschekia fruticosa
218	07-SA-33	71.747	111.132	50	Lake	Northern Siberia	5	7.2	38	224	-14.57	11.5	-37.1	North taiga	Larix gmelinii	Picea obovata
219	07-SA-34	71.503	110.819	80	Lake	Northern Siberia	7	7.18	47	233	-13.93	11.5	-35.9	North taiga	Larix gmelinii	Picea obovata
220	14-OM-01	70.91	133.074	17	Lake	Northern Siberia	3.9	7.57	18	220	-15.28	11.4	-41.6	Tundra	Salix glauca	Salix reptans	Salix pulchra	Betula exilis
221	14-OM-02	70.724	133.672	58	Lake	Northern Siberia	3.5	6.11	17	228	-15.42	12.3	-41.8	Tundra	Salix glauca	Salix reptans	Salix pulchra	Betula exilis
222	14-OM-03	70.72	132.662	59	Lake	Northern Siberia	5	6.4	17	232	-15.12	12.2	-41.3	Tundra	Salix glauca	Salix reptans	Salix pulchra	Betula exilis
223	14-OM-04	70.715	132.659	53	Lake	Northern Siberia	6	6.53	20	232	-15.11	12.2	-41.4	Tundra	Salix glauca	Salix reptans	Salix pulchra	Betula exilis
224	14-OM-05	70.725	132.714	61	Lake	Northern Siberia	2	5.38	16	234	-15.2	12.1	-41.4	Tundra	Salix glauca	Salix reptans	Salix pulchra	Betula exilis
225	14-OM-06	70.717	132.733	70	Lake	Northern Siberia	4.2	5.54	15	232	-15.2	12.1	-41.5	Tundra	Salix glauca	Salix reptans	Salix pulchra	Betula exilis
226	14-OM-07	70.737	132.757	73	Lake	Northern Siberia	8.7	7.16	29	233	-15.26	11.8	-41.3	Tundra	Salix glauca	Salix reptans	Salix pulchra	Betula exilis
227	16-KP-01-L01	67.376	168.254	593	Lake	Central and eastern Siberia	4.7	7.6	13	233	-13.86	9.2	-30.6	Tundra	Cassiope ericoides	Pinus pumila	Betula middendorffii
228	16-KP-01-L02	67.341	168.304	423	Lake	Central and eastern Siberia	37	7.6	13	221	-13.28	7.9	-29.9	Tundra	Cassiope ericoides	Pinus pumila	Betula middendorffii
229	16-KP-01-L03	67.353	168.182	489	Lake	Central and eastern Siberia	4.6	7.23	64	231	-13.42	10.8	-31.4	North taiga	Larix cajanderi	Pinus pumila
230	16-KP-01-L04	67.357	168.199	503	Lake	Central and eastern Siberia	3.2	6.78	55	230	-13.49	10.4	-31.3	Tundra	Cassiope ericoides	Pinus pumila	Betula middendorffii
231	16-KP-02-L05	67.353	168.172	488	Lake	Central and eastern Siberia	6.1	7.62	53	230	-13.38	11	-31.5	North taiga	Larix cajanderi	Pinus pumila
232	16-KP-02-L06	66.97	163.423	121	Lake	Central and eastern Siberia	2.3	8.03	41	218	-11.94	13.9	-35.6	North taiga	Larix cajanderi
233	16-KP-02-L07	66.964	163.402	112	Lake	Central and eastern Siberia	1.7	8.56	39	219	-11.94	13.8	-35.6	North taiga	Larix cajanderi
234	16-KP-02-L08	66.971	163.443	122	Lake	Central and eastern Siberia	4	7.91	32	218	-11.98	13.9	-35.7	North taiga	Larix cajanderi
235	16-KP-02-L09	66.973	163.461	122	Lake	Central and eastern Siberia	2.4	8.53	38	218	-12.01	13.9	-35.8	North taiga	Larix cajanderi
236	16-KP-03-L10	65.932	166.352	660	Lake	Central and eastern Siberia	57	8.58	43	290	-13.25	10.7	-30.8	North taiga	Larix cajanderi	Pinus pumila
237	16-KP-03-L11	65.93	166.378	652	Lake	Central and eastern Siberia	17.5	8.63	50	289	-13.27	10.9	-31.5	North taiga	Larix cajanderi	Pinus pumila
238	16-KP-03-L13	65.912	166.307	662	Lake	Central and eastern Siberia	20.7	8.74	66	285	-13.33	10.3	-31.1	North taiga	Larix cajanderi	Pinus pumila
239	16-KP-03-L14	65.917	166.296	658	Lake	Central and eastern Siberia	31	8.35	75	285	-13.3	10.3	-31	North taiga	Larix cajanderi	Pinus pumila
240	16-KP-03-L15	65.895	166.292	715	Lake	Central and eastern Siberia	14.6	8.35	83	291	-13.49	10.2	-31.1	North taiga	Larix cajanderi	Pinus pumila
241	16-KP-03-L16	65.902	166.325	634	Lake	Central and eastern Siberia	20	8.55	41	288	-13.43	10.4	-31.7	North taiga	Larix cajanderi	Pinus pumila
242	16-KP-03-L17	65.902	166.332	624	Lake	Central and eastern Siberia	21	8.36	36	286	-13.43	10.5	-31.9	North taiga	Larix cajanderi	Pinus pumila
243	16-KP-03-L18	65.906	166.341	631	Lake	Central and eastern Siberia	12.2	7.29	31	285	-13.46	10.5	-32.1	North taiga	Larix cajanderi	Pinus pumila
244	16-KP-04-L19	67.789	168.738	614	Lake	Central and eastern Siberia	31	8.4	74	251	-13.3	7	-27	Tundra	Rhizocarpon	Lecanora	Lecidea	Umbilicaria	Gyrphora	Rhacomitrium
245	16-KP-04-L20	67.813	168.715	638	Lake	Central and eastern Siberia	4	8.45	30	241	-13.58	7.4	-27.6	Tundra	Rhizocarpon	Lecanora	Lecidea	Umbilicaria	Gyrphora	Rhacomitrium
246	16-KP-04-L21	67.801	168.696	630	Lake	Central and eastern Siberia	5	8.45	32	240	-13.66	7.2	-27.8	Tundra	Rhizocarpon	Lecanora	Lecidea	Umbilicaria	Gyrphora	Rhacomitrium
247	16-KP-04-L22	67.805	168.699	625	Lake	Central and eastern Siberia	7.6	8.45	30	240	-13.66	7.2	-27.8	Tundra	Rhizocarpon	Lecanora	Lecidea	Umbilicaria	Gyrphora	Rhacomitrium
248	16-KP-01-L02_2	67.343	168.301	423	Lake	Central and eastern Siberia	20	7.6	13	221	-13.28	7.9	-29.9	Tundra	Cassiope ericoides	Pinus pumila	Betula middendorffii
249	16-KP-01-L02_3	67.348	168.281	423	Lake	Central and eastern Siberia	18	7.6	13	221	-13.28	7.9	-29.9	Tundra	Cassiope ericoides	Pinus pumila	Betula middendorffii
250	16-KP-01-L02_4	67.348	168.275	423	Lake	Central and eastern Siberia	14	7.6	13	221	-13.28	7.9	-29.9	Tundra	Cassiope ericoides	Pinus pumila	Betula middendorffii
251	16-KP-01-L02_5	67.349	168.269	423	Lake	Central and eastern Siberia	7.3	7.6	13	221	-13.28	7.9	-29.9	Tundra	Cassiope ericoides	Pinus pumila	Betula middendorffii
252	16-KP-01-L02_6	67.378	168.351	423	Lake	Central and eastern Siberia	25	7.6	13	221	-13.28	7.9	-29.9	Tundra	Cassiope ericoides	Pinus pumila	Betula middendorffii
253	16-KP-01-L02_7	67.373	168.347	423	Lake	Central and eastern Siberia	31.5	7.6	13	221	-13.28	7.9	-29.9	Tundra	Cassiope ericoides	Pinus pumila	Betula middendorffii
254	16-KP-01-L02_8	67.364	168.328	423	Lake	Central and eastern Siberia	35.8	7.6	13	221	-13.28	7.9	-29.9	Tundra	Cassiope ericoides	Pinus pumila	Betula middendorffii
255	16-KP-01-L02_9	67.359	168.309	423	Lake	Central and eastern Siberia	26.6	7.6	13	221	-13.28	7.9	-29.9	Tundra	Cassiope ericoides	Pinus pumila	Betula middendorffii
256	16-KP-03-L10_2	65.931	166.338	660	Lake	Central and eastern Siberia	57	8.58	43	290	-13.25	10.7	-30.8	North taiga	Larix cajanderi	Pinus pumila
257	16-KP-03-L10_3	65.973	166.278	660	Lake	Central and eastern Siberia	27	8.58	43	290	-13.25	10.7	-30.8	North taiga	Larix cajanderi	Pinus pumila
258	16-KP-03-L10_4	65.956	166.304	660	Lake	Central and eastern Siberia	45	8.58	43	290	-13.25	10.7	-30.8	North taiga	Larix cajanderi	Pinus pumila
259	16-KP-03-L10_5	65.945	166.321	660	Lake	Central and eastern Siberia	15	8.58	43	290	-13.25	10.7	-30.8	North taiga	Larix cajanderi	Pinus pumila
260	16-KP-04-L19_1	67.779	168.725	614	Lake	Central and eastern Siberia	14.9	8.4	74	251	-13.3	7	-27	Tundra	Rhizocarpon	Lecanora	Lecidea	Umbilicaria
261	16-KP-04-L19_2	67.789	168.738	614	Lake	Central and eastern Siberia	31	8.4	74	251	-13.3	7	-27	Tundra	Rhizocarpon	Lecanora	Lecidea	Umbilicaria
262	16-KP-04-L19_4	67.805	168.732	614	Lake	Central and eastern Siberia	10.2	8.4	74	251	-13.3	7	-27	Tundra	Rhizocarpon	Lecanora	Lecidea	Umbilicaria
