# Supplementary material for: Plant diversity in sedimentary DNA obtained from high-latitude (Siberia) and high-elevation lakes (China)
Source: Biodivers Data J. 2020 Dec 14;8:e57089. doi: 10.3897/BDJ.8.e57089 (PMC7752886; doi:10.3897/BDJ.8.e57089)
Supplement: Supplementary material 3 — Taxa list of identified plant sequences and occurrences [file bdj-08-e57089-s003.txt]

No.	ID	best_identity_arctborbryo	best_identity_embl138	scientific_name_by_arctborbryo	scientific_name_by_embl138	DNA sequence	best_match_in_arctborbryo	best_match_in_ embl138	count	ALRK3_01_Pipa	ALRK3_01_Kuhai	ALRK3_01_Bamu_Co_1	ALRK3_01_Dali	ALRK3_01_Gahai_QHH	ALRK3_01_Dali_1	ALRK3_01_NTC_15	ALRK3_01_Zhaling	ALRK3_01_BLANK	ALRK3_01_NTC	ALRK3_02_Xingxinghai	ALRK3_02_Kocha	ALRK3_02_Donggi_Cona	ALRK3_02_Jinzihai	ALRK3_02_BLANK_6	ALRK3_02_Toson	ALRK3_02_Zhaling_1	ALRK3_02_Dajia_Co	ALRK3_02_Cona	ALRK3_02_BLANK_2	ALRK3_02_S259_1	ALRK3_03_Jiang_Co	ALRK3_03_Bamu_Co	ALRK3_03_Sheng_Co	ALRK3_03_NTC_14	ALRK3_03_Daze_Co	ALRK3_03_Sailimu	ALRK3_03_Ailike	ALRK3_03_Angrenjin_Co	ALRK3_03_BLANK_4	ALRK3_03_NTC_1	ALRK3_04_Peng_Co	ALRK3_04_BLANK_5	ALRK3_04_S417	ALRK3_05_Seling_Co	ALRK3_05_Bosten	ALRK3_05_S344_1	ALRK3_05_S350_1	ALRK3_05_Wulungu	ALRK3_05_Sugan
1	HWI-D00104:303:C7V60ANXX:8:1102:13361:9420_CONS_SUB_SUB	0	1	root	Nipponolejeunea pilifera	aagcagcaga	NA	AY144478	10	0	0	0	0	0	0	0	0	0	0	0	0	0	0	0	0	0	0	0	0	0	0	0	0	0	0	0	0	0	0	0	0	0	0	0	0	0	0	0	0
2	HWI-D00104:303:C7V60ANXX:8:1111:19244:21639_CONS_SUB_SUB_CMP	0	1	root	Nipponolejeunea pilifera	aagcggggga	NA	AY144478	13	0	0	0	0	0	0	0	0	0	0	0	0	0	0	0	0	0	0	0	0	0	0	0	0	0	0	0	0	0	0	0	0	0	0	0	0	0	0	0	0
3	HWI-D00104:303:C7V60ANXX:8:1101:17458:10871_CONS_SUB_SUB_CMP	0	1	root	Triticum aestivum	atcaaaaaaa	NA	LS992096.11	95	0	0	0	0	0	0	0	0	0	0	0	0	0	0	0	0	0	0	0	0	0	0	0	0	0	0	0	0	0	0	0	0	0	0	0	0	0	0	0	0
4	NB501850:196:HFGJTAFXY:1:11101:21126:15239_CONS_SUB_SUB_CMP	0	1	root	Deinbollia kilimandscharica	atcacgttttccgaaaacaaacaaaggttcagaaaacgaaaaaaag	NA	JN191074	70	0	0	0	0	0	0	0	0	0	0	0	0	0	0	0	0	0	0	0	0	0	0	0	0	0	0	0	0	0	0	0	0	0	0	0	0	6	0	0	0
5	NB501850:196:HFGJTAFXY:2:11212:3030:10647_CONS_SUB_SUB	0	1	root	Dipsacus mitis	atccagttttccgaaaacaaacaagagttcagaaagctaaaaaaaaaag	NA	AF446977	10	0	0	0	0	0	0	0	0	0	0	0	0	0	0	0	0	0	0	0	0	0	0	0	0	0	0	0	0	0	0	0	0	0	0	0	0	0	0	0	0
6	NB501850:196:HFGJTAFXY:1:11101:25179:11075_CONS_SUB_SUB	0	1	root	Circaeaster agrestis	atcccattttcataaacgagaatatccaaag	NA	AF335298	145	0	0	0	0	0	0	0	0	0	0	0	0	0	0	0	0	0	0	0	0	0	0	0	0	0	0	0	0	0	0	0	0	0	0	0	0	0	0	0	0
7	HWI-D00104:303:C7V60ANXX:8:1101:7906:93450_CONS_SUB_SUB	0	1	root	Pachyrhizus erosus	atcccgttttccgaaaacaaagaaaagttcagaaagtgataataaaataaaaaagg	NA	EU717324	52	0	0	0	0	0	0	0	0	0	0	0	0	0	0	0	0	0	0	0	0	0	0	0	0	0	0	0	0	0	0	0	0	0	0	0	0	0	0	0	0
8	NB501850:196:HFGJTAFXY:1:11103:16327:4882_CONS_SUB_SUB	0	1	root	Caltha dysosmoides	atccggttttcagaaaacaaaaaaaagggattcagaaagcaagaatcaaaaaaaaaag	NA	KX893493	62	0	0	0	0	0	0	0	0	0	0	0	0	0	0	0	0	0	0	0	0	0	0	0	0	0	0	0	0	0	0	0	0	0	0	0	0	0	0	0	0
9	NB501850:196:HFGJTAFXY:1:11202:9746:15740_CONS_SUB_SUB_CMP	0	1	root	Caltha umbrosa	atccggttttcagaaaacaaaaaaagggattcagaaagcaagaataaaaaaaaaaag	NA	KF233872	61	0	0	0	0	0	0	0	0	0	0	0	0	0	0	0	0	0	0	0	0	5	0	0	0	0	0	0	0	0	0	0	0	0	0	0	0	0	0	0	0
10	NB501850:196:HFGJTAFXY:1:11110:11578:10129_CONS_SUB_SUB	0	1	root	Bromus brachyanthera	atccgtgttttgagaaaaaaaaaaaaaggggggttctcgaactagaatacaaaggaaaag	NA	AY367958	19	0	0	0	0	0	0	0	0	0	0	0	0	0	0	0	0	0	0	0	0	0	0	0	0	0	0	19	0	0	0	0	0	0	0	0	0	0	0	0	0
11	NB501850:196:HFGJTAFXY:1:11101:19723:13893_CONS_SUB_SUB_CMP	0	1	root	Gentianella arenaria	atcctattaaaaaaagcaaagaaaggctcagaaagaaaaaag	NA	AJ408005	130	0	0	0	0	0	0	0	0	0	0	0	0	0	0	0	0	0	0	0	0	0	0	0	0	0	0	0	0	0	0	0	0	0	0	0	0	0	0	0	0
12	NB501850:196:HFGJTAFXY:1:11101:25594:12766_CONS_SUB_SUB_CMP	0	1	root	Swertia hispidicalyx	atcctattcaaaaaaaag	NA	KP184466	150	0	0	0	0	0	0	0	0	0	0	0	1	0	0	0	0	0	0	0	0	0	0	0	0	0	0	0	0	0	0	0	0	0	0	0	0	0	0	0	0
13	NB501850:196:HFGJTAFXY:1:11101:9362:15983_CONS_SUB_SUB_CMP	0	1	root	Halerpestes ruthenica	atcctgctttcagaaaaaaaaaaaagggggggttcagaaagcaagaatagg	NA	KF312706	762	0	0	0	0	0	0	0	0	0	0	0	0	0	0	0	0	0	0	0	0	0	0	0	0	0	0	0	0	0	0	0	0	0	0	0	0	0	4	0	0
14	HWI-D00104:303:C7V60ANXX:8:1206:15074:100622_CONS_SUB_SUB	0	1	root	Halerpestes cymbalaria	atcctgctttcagaaaacaaaaaggggggttcagaaagcaaaaaaaaag	NA	FJ626544	12	0	0	0	0	0	0	0	0	0	0	0	0	0	0	0	0	0	0	0	0	0	0	0	0	0	0	0	0	0	0	0	0	0	0	0	0	0	0	0	0
15	NB501850:196:HFGJTAFXY:1:11102:9424:5764_CONS_SUB_SUB_CMP	0	1	root	Astragalus variabilis	atcctgctttccgaaaacaaaaaag	NA	JX893490	1259	0	0	0	0	0	0	0	0	0	0	1074	0	0	0	0	0	0	0	0	0	0	0	0	0	0	0	0	0	0	0	0	0	0	0	0	0	0	0	0	0
16	NB501850:196:HFGJTAFXY:1:11108:22442:14582_CONS_SUB_SUB	0	1	root	Salvia roborowskii	atcctgctttctcaaaaaaaaag	NA	MG824523	23	0	0	0	0	0	0	0	0	0	0	0	0	0	0	0	0	0	0	0	0	0	0	0	0	0	0	0	0	0	0	0	0	0	0	0	0	23	0	0	0
17	NB501850:196:HFGJTAFXY:1:11102:15077:8057_CONS_SUB_SUB_CMP	0	1	root	Dilophia salsa	atcctggtttacgcgaacaaaccagagtttagaaagcgaaaaaaaaaagg	NA	DQ479868	134	0	0	0	0	0	0	0	0	0	0	0	0	0	0	0	0	0	0	0	0	0	0	0	0	0	0	0	0	0	0	0	0	0	0	0	0	0	0	0	0
18	NB501850:196:HFGJTAFXY:1:11101:17538:11258_CONS_SUB_SUB_CMP	0	1	root	Swertia tetraptera	atcctgtttaaaaaaaaagaaaaaagacaagaaaggctcagaaagaaaaaagg	NA	AJ315229	226	0	0	0	0	0	0	0	0	0	0	0	0	0	0	0	0	0	0	0	0	0	0	0	0	0	0	0	0	0	0	0	0	0	0	0	0	0	0	0	0
19	NB501850:196:HFGJTAFXY:1:11202:9021:6283_CONS_SUB_SUB_CMP	0	1	root	Callianthemum coriandrifolium	atcctgttttcataaaaaaaaagggtttttttttcagaaagcaagaataaaaaag	NA	AY365365	47	0	0	0	0	0	0	0	0	0	0	0	0	0	0	0	0	0	0	0	0	0	0	0	0	0	0	0	0	0	0	0	0	0	0	0	0	0	0	0	0
20	NB501850:196:HFGJTAFXY:1:11211:23156:3115_CONS_SUB_SUB	0	1	root	Hippophae tibetana	atcctgttttctgattcttaaaacaaacaagggttcagaaagcaatactaaag	NA	GU561484	38	0	0	0	0	0	0	0	0	0	0	0	0	0	0	0	0	0	0	0	0	0	0	0	0	0	0	0	0	0	0	0	0	0	0	0	0	0	0	0	0
21	NB501850:196:HFGJTAFXY:1:11101:22474:11584_CONS_SUB_SUB	0	1	root	Halenia elliptica	atcctgtttttaaaaaaagcaaaaagaaaggctcagaaagaaaaaagg	NA	AJ315193	250	0	0	0	0	0	0	0	0	0	0	0	0	0	0	0	0	0	0	0	0	0	0	0	0	0	0	0	0	0	0	0	0	0	0	0	0	180	0	0	0
22	HWI-D00104:303:C7V60ANXX:8:1109:9037:95337_CONS_SUB_SUB_CMP	0	1	root	Orthilia secunda	atccttttttttcgaaaacaaacaaagatttcgaaagcgaaaaaaaag	NA	FJ357291	6	0	0	0	0	0	0	0	0	0	0	0	0	0	0	0	0	0	0	0	0	0	0	0	0	0	0	0	0	0	0	0	0	0	0	0	0	0	0	0	0
23	NB501850:196:HFGJTAFXY:1:11110:22993:19694_CONS_SUB_SUB	0	1	root	Bracteacoccus minor	atcgaagcttttattcaaacaaaagtaactc	NA	KT199253	53	0	0	0	0	0	0	0	0	0	0	0	0	0	0	0	0	0	0	0	0	0	0	0	0	0	0	0	0	0	0	0	0	0	0	0	0	0	0	0	0
24	NB501850:196:HFGJTAFXY:1:11209:12435:8375_CONS_SUB_SUB_CMP	0	1	root	Pedicularis integrifolia	atcttcttttttgttttcaaaacaaaggttcaaaaaacgaaaaaag	NA	KF277664	13	0	0	0	0	0	0	0	0	0	0	0	0	0	0	0	0	0	0	0	0	0	0	0	0	0	0	0	0	0	0	0	0	0	0	0	0	0	0	0	0
25	NB501850:196:HFGJTAFXY:1:11112:15953:2008_CONS_SUB_SUB	0	1	root	Pedicularis elwesii	atcttctttttttgttttcaaaaacaaaggttcagaaaaataaaaaaag	NA	KT022908	100	0	0	0	0	0	0	0	0	0	0	0	0	0	0	0	0	0	0	0	0	0	0	0	0	0	0	0	0	0	0	0	0	0	0	0	0	79	16	0	0
26	NB501850:196:HFGJTAFXY:1:11101:18154:1275_CONS_SUB_SUB	0	1	root	Matteuccia struthiopteris	atcttgtatcactcaaatgaattttgggcgacgaggcga	NA	KY427353	2	0	0	0	0	0	0	0	0	0	0	0	0	0	0	0	0	0	0	0	0	0	0	0	0	0	0	0	0	0	0	0	0	0	0	0	0	0	0	0	0
27	NB501850:142:HV2WTBGX7:1:11203:8813:6077_CONS_SUB_SUB_CMP	0	1	root	Sphagnum orientale	atcttgttttcatataacataaatgg	NA	KM034278	19	0	0	0	0	0	0	0	0	0	0	0	0	0	0	0	0	0	0	0	0	0	0	0	0	0	0	0	0	0	0	0	0	0	0	0	0	0	0	0	0
28	HWI-D00104:303:C7V60ANXX:8:1108:17892:60772_CONS_SUB_SUB	0	1	root	Allium sativum	atctttattttttgaaaaacaaggttttaaaaaatagaataaaaagg	NA	EU626261	19	0	0	0	0	0	0	0	0	0	0	0	0	0	0	0	0	0	0	0	0	0	0	0	0	0	0	0	0	0	0	0	0	0	0	0	0	0	0	0	0
29	HWI-D00104:303:C7V60ANXX:8:1104:16634:88422_CONS_SUB_SUB_CMP	0	1	root	Cassiope lycopodioides	atcttttttttttcgctttcaaaatctttgtttgtttgcgaaaaaaaag	NA	AB219603	13	0	0	0	0	0	0	0	0	0	0	0	0	0	0	0	0	0	0	0	0	0	0	0	0	0	0	0	0	0	0	0	0	0	0	0	0	0	0	0	0
30	HWI-D00104:303:C7V60ANXX:8:1102:9810:84314_CONS_SUB_SUB	0	1	root	Cassiope lycopodioides	atctttttttttttcgctttcaaaatctttgtttgtttgcgaaaaaaaag	NA	AB219608	74	0	0	0	0	0	0	0	0	0	0	0	0	0	0	0	0	0	0	0	0	0	0	0	0	0	0	0	0	0	0	0	0	0	0	0	0	0	0	0	0
31	HWI-D00104:303:C7V60ANXX:8:1108:5582:29554_CONS_SUB_SUB_CMP	0	1	root	Triticum aestivum	attctattta	NA	LS992096.11	12	0	0	0	0	0	0	0	0	0	0	0	0	0	0	0	0	0	0	0	0	0	0	0	0	0	0	0	0	0	0	0	0	0	0	0	0	0	0	0	0
32	NB501850:196:HFGJTAFXY:1:11104:8945:5652_CONS_SUB_SUB_CMP	0	1	root	Distichium inclinatum	attttatttttttatattttaaaagtaagatataa	NA	AF435327	24	0	0	0	0	0	0	0	0	0	0	0	0	0	0	0	0	0	0	0	0	0	0	0	0	0	0	0	0	0	0	0	0	0	0	0	0	0	0	0	0
33	HWI-D00104:303:C7V60ANXX:8:1101:17264:60516_CONS_SUB_SUB_CMP	0	1	root	Blepharostoma trichophyllum	attttgcttaaga	NA	AY463548	10	0	0	0	0	0	0	0	0	0	0	0	0	0	0	0	0	0	0	0	0	0	0	0	0	0	0	0	0	0	0	0	0	0	0	0	0	0	0	0	0
34	NB501850:196:HFGJTAFXY:1:11309:14368:1991_CONS_SUB_SUB	0	1	root	Goniolimon speciosum	ctcccgctttcaaaaaaaaaag	NA	AJ312247	16	0	0	0	0	0	0	0	0	0	0	0	0	0	0	0	0	0	0	0	0	0	0	0	0	0	0	16	0	0	0	0	0	0	0	0	0	0	0	0	0
35	NB501850:196:HFGJTAFXY:1:11107:24607:12610_CONS_SUB_SUB_CMP	0	1	root	Cyananthus hookeri	ctcccgttttctgaaaacaaacaaagttttagaaagcgaaaataaaaaag	NA	KT970306	48	0	0	0	0	0	0	0	0	0	0	0	0	0	0	0	0	0	0	0	0	0	0	0	0	0	0	0	0	0	0	0	0	0	0	0	0	47	1	0	0
36	NB501850:196:HFGJTAFXY:1:11101:12116:7120_CONS_SUB_SUB_CMP	0	1	root	Ceratostigma minus	ctcctgcttcccaaaagcgagaaaaaaag	NA	AJ391333	431	0	0	0	0	0	0	0	0	0	0	0	0	0	0	0	0	0	0	0	0	0	0	0	0	0	0	0	0	431	0	0	0	0	0	0	0	0	0	0	0
37	NB501850:196:HFGJTAFXY:1:11103:18037:3232_CONS_SUB_SUB_CMP	0	1	root	Plumbago europaea	ctcctgctttccaaaagcgagaaaaaag	NA	AJ391334	20	0	0	0	0	0	0	0	0	0	0	0	0	0	0	0	0	0	0	0	0	0	0	0	0	0	0	0	0	0	0	0	0	0	0	0	0	0	0	0	0
38	NB501850:196:HFGJTAFXY:1:11101:7558:8747_CONS_SUB_SUB_CMP	0	1	root	Thylacospermum caespitosum	ctccttagccaactccttttgtttccttttggcaaaagcaaaaaaaaggattaagaaagcaagaataaaaaag	NA	FJ405029	1011	0	0	0	0	0	0	0	0	0	0	0	0	0	0	0	0	0	0	0	0	0	0	0	0	0	0	0	0	0	0	0	0	0	0	0	0	0	0	0	0
39	NB501850:196:HFGJTAFXY:1:11104:14093:16742_CONS_SUB_SUB_CMP	0	1	root	Eremogone kansuensis	ctcctttatgttttgtttcttttttttttagcaaaggaaag	NA	FJ404966	59	0	0	0	0	0	0	0	0	0	0	0	0	0	0	0	0	0	0	0	0	0	0	0	0	0	0	0	0	0	0	0	0	0	0	0	0	0	0	0	0
40	NB501850:196:HFGJTAFXY:1:11102:20434:4076_CONS_SUB_SUB_CMP	0	1	root	Grubovia dasyphylla	ctcctttttcaaaaggaaaaaagaataaaaaaaaag	NA	LC309058	175	0	0	0	0	0	0	0	0	0	0	0	0	0	0	0	0	0	0	0	0	0	0	0	0	0	0	0	0	0	0	0	0	0	0	0	0	0	0	0	0
41	NB501850:196:HFGJTAFXY:1:11101:21293:1405_CONS_SUB_SUB_CMP	0	1	root	Kalidium gracile	ctccttttttcaaaagaaaaaaaaag	NA	LC309042	3306	0	0	0	0	0	0	0	0	0	0	0	0	0	0	0	99	0	0	0	0	0	0	0	0	0	0	0	0	0	0	0	0	0	0	0	0	0	0	0	0
42	NB501850:196:HFGJTAFXY:1:11101:20263:2010_CONS_SUB_SUB_CMP	0	1	root	Haloxylon ammodendron	ctccttttttcaaaaggaaaaaaaaagaataaaaaag	NA	KF534478	4036	0	0	0	0	0	0	0	0	0	0	0	0	0	0	0	9	0	0	0	0	0	0	0	0	0	0	0	0	0	0	0	0	0	0	0	0	0	0	0	0
43	HWI-D00104:303:C7V60ANXX:8:1115:5989:58162_CONS_SUB_SUB	0	1	root	Lonicera fragrantissima var. lancifolia	gggtttttga	NA	MG738669	10	0	0	0	0	0	0	0	0	0	0	0	0	0	0	0	0	0	0	0	0	0	0	0	0	0	0	0	0	0	0	0	0	0	0	0	0	0	0	0	0
44	HWI-D00104:303:C7V60ANXX:8:1101:5040:2376_CONS_SUB_SUB	0	1	root	Musa ornata	tccttattttgagaaaacaaaggtttataaaactagaatttaaaag	NA	KR921965	9953	0	0	0	0	0	0	0	0	0	0	0	0	0	0	0	0	0	0	0	0	0	0	0	0	0	0	0	0	0	0	0	0	0	0	0	0	0	0	0	0
45	HWI-D00104:303:C7V60ANXX:8:1103:6238:2890_CONS_SUB_SUB_CMP	0	1	root	Johnson-sea-linkia profunda	tccttttata	NA	MH591089	16	0	0	0	0	0	0	0	0	0	0	0	0	0	0	0	0	0	0	0	0	0	0	0	0	0	0	0	0	0	0	0	0	0	0	0	0	0	0	0	0
46	NB501850:142:HV2WTBGX7:1:11103:18832:10025_CONS_SUB_SUB_CMP, HWI-D00104:303:C7V60ANXX:8:1101:8164:18873_CONS_SUB_SUB_CMP	0	1	root	Triticum aestivum	atcaaaaaat	NA	LS992096.11	395	0	0	0	0	0	0	0	0	0	0	0	0	0	0	0	0	0	0	0	0	0	0	0	0	0	0	0	0	0	0	0	0	0	0	0	0	0	0	0	0
47	NB501850:196:HFGJTAFXY:1:11101:23977:2030_CONS_SUB_SUB, HWI-D00104:303:C7V60ANXX:8:1101:11645:55292_CONS_SUB_SUB	0	1	root	Nerium oleander	atcctattttccacaaatttccacaaacaaaggttcagaaaacgaaaacaag	NA	DQ221125	2070	0	0	0	0	0	0	0	0	0	0	0	0	0	0	0	0	0	0	0	0	0	0	0	0	0	0	0	0	0	0	0	0	0	0	0	0	0	0	0	0
48	NB501850:142:HV2WTBGX7:1:11109:21767:17878_CONS_SUB_SUB, HWI-D00104:303:C7V60ANXX:8:1102:10725:93181_CONS_SUB_SUB	0	1	root	Ranunculus ficariifolius	atcctgctttcagaaaacaaaaaggggggttcagaaagcaaaaaaaaaag	NA	DQ410745	90	0	0	0	0	0	0	0	0	0	0	0	0	0	0	0	0	0	0	0	0	0	0	0	0	0	0	0	0	0	0	0	0	0	0	0	0	0	0	0	0
49	NB501850:142:HV2WTBGX7:1:11103:14093:4875_CONS_SUB_SUB, HWI-D00104:303:C7V60ANXX:8:1102:19729:78201_CONS_SUB_SUB	0	1	root	Ananas comosus	atcttttttgggggaaaacaagggtataaaactagaataaaaagg	NA	AP014632	149	0	0	0	0	0	0	0	0	0	0	0	0	0	0	0	0	0	0	0	0	0	0	0	0	0	0	0	0	0	0	0	0	0	0	0	0	0	0	0	0
50	NB501473:464:H7LNWBGXC:1:12107:16531:15411_CONS_SUB_SUB	0,461538462	1	Eukaryota	Lonicera fragrantissima var. lancifolia	tggtgtgcttt	1459_0184	MG738669	39	0	0	0	0	0	0	0	0	0	0	0	0	0	0	0	0	0	0	0	0	0	0	0	0	0	0	0	0	0	0	0	0	0	0	0	0	0	0	0	0
51	NB501473:464:H7LNWBGXC:1:11102:16046:15213_CONS_SUB_SUB_CMP	0,538461538	1	Eukaryota	Phlegmariurus varius	tggtagcata	1205_0071	JQ672503	43	0	0	0	0	0	0	0	0	0	0	0	0	0	0	0	0	0	0	0	0	0	0	0	0	0	0	0	0	0	0	0	0	0	0	0	0	0	0	0	0
52	NB501473:464:H7LNWBGXC:1:21308:19585:9162_CONS_SUB_SUB_CMP	0,571428571	1	Eukaryota	Phlegmariurus varius	cttgggtacactca	1448_0180	JQ672503	10	0	0	0	0	0	0	0	0	0	0	0	0	0	0	0	0	0	0	0	0	0	0	0	0	0	0	0	0	0	0	0	0	0	0	0	0	0	0	0	0
53	NB501473:464:H7LNWBGXC:1:11101:16748:7376_CONS_SUB_SUB_CMP	0,58490566	1	Magnoliophyta	Dolichospermum spiroides	gcccggaaaatctaaaatttgagatgaaaatttctcaagttaaagaccatg	GQ245651	AJ571713	594	0	0	0	0	0	0	0	0	0	0	0	0	0	0	0	0	0	0	0	0	0	0	0	0	0	0	0	0	0	0	0	0	0	0	0	0	0	0	0	0
54	NB501473:464:H7LNWBGXC:1:11307:24818:18835_CONS_SUB_SUB_CMP	0,6	1	Magnoliophyta	Dolichospermum crassum	gcccaaaaaatctaaaatttgagataaaaagttctcaaattaaagactgtg	2575_CMP_1346	AJ571714	31	0	0	0	0	0	0	0	0	0	0	0	0	0	0	0	0	0	0	0	0	0	0	0	0	0	0	0	0	0	0	0	0	0	0	0	0	0	0	0	0
55	NB501473:464:H7LNWBGXC:1:12102:17129:14196_CONS_SUB_SUB_CMP	0,608695652	1	Polypodiales	Onychium contiguum	atctcataccacctcacgaaatttcaaccggattggtggggcga	EC_2506_CMP_0977	DQ432687	14	0	0	0	0	0	0	0	0	0	0	0	0	0	0	0	0	0	0	0	0	0	0	0	0	0	0	0	0	0	0	0	0	0	0	0	0	0	0	0	0
56	NB501473:464:H7LNWBGXC:1:11102:1407:4687_CONS_SUB_SUB	0,61971831	1	Najas flexilis	Najas marina	atccttttttgtttgaaaaaagagttattatacttaatatattctatttgatctatttgattctatacatcaataaatagatatctattttgaatccatttagaatagacttgaaattattcatctttctatttacgtatattattgaccatagattattgacattatatacatgtataataagaatcaaatgtataataggaataaaaaaag	EC_2649_CMP_1021	KT596661	12	0	0	0	0	0	0	0	0	0	0	0	0	0	0	0	0	0	0	0	0	0	0	0	0	0	0	0	0	0	0	0	0	0	0	0	0	0	0	0	0
57	NB501473:464:H7LNWBGXC:1:11102:9551:14964_CONS_SUB_SUB_CMP	0,625	1	Euphyllophyta	Onychium tenuifrons	atcttataccacttcccaaaatttcaaccggattggtggggcga	EC_2506_CMP_0977	DQ432688	16	0	0	0	0	0	0	0	0	0	0	0	0	0	0	0	0	0	0	0	0	0	0	0	0	0	0	0	0	0	0	0	0	0	0	0	0	0	0	0	0
58	NB501473:464:H7LNWBGXC:1:12305:23120:16005_CONS_SUB_SUB_CMP	0,64	1	Magnoliophyta	Aleuritopteris kuhnii	atctcattttattttataaaatattgatcggatcaataaagcga	GQ245636	DQ432672	12	0	0	0	0	0	0	0	0	0	0	0	0	0	0	0	0	0	0	0	0	0	0	0	0	0	0	0	0	0	0	0	0	0	0	0	0	0	0	0	0
59	NB501473:464:H7LNWBGXC:1:11106:5959:17000_CONS_SUB_SUB_CMP	0,666666667	1	Jungermanniopsida	Johnson-sea-linkia profunda	tcctttttaaa	1462_0186	MH591089	84	0	0	0	0	0	0	0	0	0	0	0	0	0	0	0	0	0	0	0	0	0	0	0	0	0	0	0	0	0	0	0	0	0	0	0	0	0	0	0	0
60	NB501473:464:H7LNWBGXC:1:12109:8930:5161_CONS_SUB_SUB	0,682926829	1	Polypodiales	Plagiogyria glauca	atctcatttcatctaaacaaattttggatgacaaggcaa	GQ244890_1516	KP136831	18	0	0	0	0	0	0	0	0	0	0	0	0	0	0	0	0	0	0	0	0	0	0	0	0	0	0	0	0	0	0	0	0	0	0	0	0	0	0	0	0
61	NB501473:464:H7LNWBGXC:1:12207:9217:12056_CONS_SUB_SUB_CMP	0,7	1	Marchantiophyta	Spirogyra maxima	attctgtaagaatatacag	436_0249	KU646489	12	0	0	0	0	0	0	0	0	0	0	0	0	0	0	0	0	0	0	0	0	0	0	0	0	0	0	0	0	0	0	0	0	0	0	0	0	0	0	0	0
62	NB501473:464:H7LNWBGXC:1:11101:11260:1201_CONS_SUB_SUB	0,722222222	1	Eukaryota	Rheum alexandrae	ctccttctttaaaaaag	1046_0026	AY566456	105909	0	0	0	0	0	0	0	0	0	0	0	0	0	0	0	0	0	0	0	0	0	0	0	0	0	0	0	0	0	0	0	0	0	0	0	0	0	0	0	0
63	NB501473:464:H7LNWBGXC:1:11101:8941:1178_CONS_SUB_SUB	0,775	1	asterids	Hydrilla verticillata	atccttctttgttttgaaaaaaacaaaaaaaagggg	3101_CMP_1390	KM982392	6661	0	0	0	0	0	0	0	0	0	0	0	0	0	0	0	0	0	0	0	0	0	0	0	0	0	0	0	0	0	0	0	0	0	0	0	0	0	0	0	0
64	NB501473:464:H7LNWBGXC:1:11101:16071:2084_CONS_SUB_SUB	0,780487805	1	core eudicotyledons	Hydrilla verticillata	atccttctttgttttgaaaaaaaaaacaaaaaaaagggg	GQ244999_1440	AY496150	5222	0	0	0	0	0	0	0	0	0	0	0	0	0	0	0	0	0	0	0	0	0	0	0	0	0	0	0	0	0	0	0	0	0	0	0	0	0	0	0	0
65	NB501473:464:H7LNWBGXC:1:11110:11045:6548_CONS_SUB_SUB_CMP	0,782608696	1	asterids	Pedicularis longiflora	atcttctttttttgtttcagttcagaaaaagaaaaaag	GQ245230_2026	FJ001772	26	0	0	0	0	0	0	0	0	0	0	0	0	0	0	0	0	0	0	0	0	0	0	0	0	0	0	0	0	0	0	0	0	0	0	0	0	0	0	0	0
66	NB501473:464:H7LNWBGXC:1:11102:15767:10252_CONS_SUB_SUB_CMP	0,785714286	1	core eudicotyledons	Hydrilla verticillata	atccttctttgttttgaaaaaaaaaaacaaaaaaaagggg	GQ244999_1440	AY496144	600	0	0	0	0	0	0	0	0	0	0	0	0	0	0	0	0	0	0	0	0	0	0	0	0	0	0	0	0	0	0	0	0	0	0	0	0	0	0	0	0
67	NB501473:464:H7LNWBGXC:1:11111:7833:14419_CONS_SUB_SUB	0,785714286	1	Dryptodon patens	Bryopsidales	atcttgaaaaa	1040_0021	MH591096	222	0	0	0	0	0	0	0	0	0	0	0	0	0	0	0	0	0	0	0	0	0	0	0	0	0	0	0	0	0	0	0	0	0	0	0	0	0	0	0	0
68	NB501473:464:H7LNWBGXC:1:11207:3491:13981_CONS_SUB_SUB	0,804347826	1	eudicotyledons	Flemingia macrophylla	atcctgtttttcgaaaaaaaagaaaagtcataataaaaaagg	EC_2240_CMP_0842	KF621112	23	0	0	0	0	0	0	0	0	0	0	0	0	0	0	0	0	0	0	0	0	0	0	0	0	0	0	0	0	0	0	0	0	0	0	0	0	0	0	0	0
69	NB501473:464:H7LNWBGXC:1:11210:5286:2043_CONS_SUB_SUB	0,807692308	1	eudicotyledons	Dimocarpus longan	atcccgttttatgaaaacaaaacaaacaggggttcagaaaatgagaaaagg	3326_CMP_0711	EU721151	51	0	0	0	0	0	0	0	0	0	0	0	0	0	0	0	0	0	0	0	0	0	0	0	0	0	0	0	0	0	0	0	0	0	0	0	0	0	0	0	0
70	NB501473:464:H7LNWBGXC:1:11101:18266:1446_CONS_SUB_SUB_CMP	0,80952381	1	asterids	Limnophila x ludoviciana	atcccgttttcttaaagcaaaggttccgaaagggaaaagggg	GQ245064	EF467890	12049	0	0	0	0	0	0	0	0	0	0	0	0	0	0	0	0	0	0	0	0	0	0	0	0	0	0	0	0	0	0	0	0	0	0	0	0	0	0	0	0
71	NB501473:464:H7LNWBGXC:1:11211:4801:9816_CONS_SUB_SUB	0,818181818	1	eudicotyledons	Campylotropis macrocarpa	atcctgttttccgtaaacaaagaaagaaaaagaaagttataatcaaaaag	EC_2614_CMP_1011	AB538885	29	0	0	0	0	0	0	0	0	0	0	0	0	0	0	0	0	0	0	0	0	0	0	0	0	0	0	0	0	0	0	0	0	0	0	0	0	0	0	0	0
72	NB501473:464:H7LNWBGXC:1:12305:21292:17409_CONS_SUB_SUB_CMP	0,823529412	1	Eukaryota	Pogonatum perichaetiale	atcttgttataaaacga	1401_0165	AF478318	14	0	0	0	0	0	0	0	0	0	0	0	0	0	0	0	0	0	0	0	0	0	0	0	0	0	0	0	0	0	0	0	0	0	0	0	0	0	0	0	0
73	NB501473:464:H7LNWBGXC:1:11311:24845:10624_CONS_SUB_SUB	0,833333333	1	Brassicaceae	Dodonaea viscosa	atcctgttttacgagaacaaaacaaacaaaagttcagaaagcgagaaaagg	GQ244878_1527	AB817434	122	0	0	0	0	0	0	0	0	0	0	0	0	0	0	0	0	0	0	0	0	0	0	0	0	0	0	0	0	0	0	0	0	0	0	0	0	0	0	0	0
74	NB501473:464:H7LNWBGXC:1:11105:21993:15599_CONS_SUB_SUB_CMP	0,843137255	1	Rhinantheae	Gymnostachyum ceylanicum	atcctattttctcatttctcaaaacaaaggtttcgaaaacgaaaaaaaaag	EC_2837_CMP_1093	EU528922	24	0	0	0	0	0	0	0	0	0	0	0	0	0	0	0	0	0	0	0	0	0	0	0	0	0	0	0	0	0	0	0	0	0	0	0	0	0	0	0	0
75	NB501473:464:H7LNWBGXC:1:11208:19890:10712_CONS_SUB_SUB_CMP	0,851851852	1	Magnoliophyta	Toona ciliata	atcctgttttacaagaacaaacaagggttcagaaagcgaaaaaaaaaagggg	2005_CMP_0486	JX445458	50	0	0	0	0	0	0	0	0	0	0	0	0	0	0	0	0	0	0	0	0	0	0	0	0	0	0	0	0	0	0	0	0	0	0	0	0	0	0	0	0
76	NB501473:464:H7LNWBGXC:1:11311:10298:12803_CONS_SUB_SUB_CMP	0,851851852	1	Ranunculus	Leptopyrum fumarioides	atcctggtttcagaaaacaaaaaag	3152_CMP_1394	AJ413304	18	0	0	0	0	0	0	0	0	0	0	0	0	0	0	0	0	0	0	0	0	0	0	0	0	0	0	0	0	0	0	0	0	0	0	0	0	0	0	0	0
77	NB501473:464:H7LNWBGXC:1:11101:12288:2275_CONS_SUB_SUB	0,857142857	1	Astragalus	Vicia faba	atccttctttccgaaaacaaaaaactaaaagttcagaaaaaaag	2575_CMP_1346	JN617167	6664	0	0	0	0	0	0	0	0	0	0	0	0	0	0	0	0	0	0	0	0	0	0	0	0	0	0	0	0	0	0	0	0	0	0	0	0	0	0	0	0
78	NB501473:464:H7LNWBGXC:1:11110:12312:17656_CONS_SUB_SUB	0,860465116	1	asterids	Ipomoea purpurea	atcctgttttccgaaaacaaacaaaagttcagaaaataaag	EC_2007_CMP_0726	EU401730	23	0	0	0	0	0	0	0	0	0	0	0	0	0	0	0	0	0	0	0	0	0	0	0	0	0	0	0	0	0	0	0	0	0	0	0	0	0	0	0	0
79	NB501473:464:H7LNWBGXC:1:11202:23098:9229_CONS_SUB_SUB	0,865384615	1	core eudicotyledons	Ototropis elegans	atccttttttccataaacgaagaaaagttcagaaagttataatcaaaaag	GQ245622	AF309482	19	0	0	0	0	0	0	0	0	0	0	0	0	0	0	0	0	0	0	0	0	0	0	0	0	0	0	0	0	0	0	0	0	0	0	0	0	0	0	0	0
80	NB501473:464:H7LNWBGXC:1:11111:18369:1744_CONS_SUB_SUB	0,865384615	1	Rosaceae	Prinsepia utilis	atcctgttttatgaaaacaaacaggggtttcataagaatagaataaaaagg	EC_3194_CMP_1251	KC571835	40	0	0	0	0	0	0	0	0	0	0	0	0	0	0	0	0	0	0	0	0	0	0	0	0	0	0	0	0	0	0	0	0	0	0	0	0	0	0	0	0
81	NB501473:464:H7LNWBGXC:1:13212:11229:12578_CONS_SUB_SUB_CMP	0,866666667	1	asterids	Brunfelsia densifolia	atcccgttttccgaaaacaaacaaaggttcagaaaaaaag	EC_2087_CMP_0771	JQ081086	10	0	0	0	0	0	0	0	0	0	0	0	0	0	0	0	0	0	0	0	0	0	0	0	0	0	0	0	0	0	0	0	0	0	0	0	0	0	0	0	0
82	NB501473:464:H7LNWBGXC:1:13105:1871:4908_CONS_SUB_SUB	0,867924528	1	Onagraceae	Ludwigia stolonifera	atcctattttacgaaaaccaacaacaagggtttagaaaacgagaaaaaaag	GQ244913_1503	KR737926	38	0	0	0	0	0	0	0	0	0	0	0	0	0	0	0	0	0	0	0	0	0	0	0	0	0	0	0	0	0	0	0	0	0	0	0	0	0	0	0	0
83	NB501473:464:H7LNWBGXC:1:11111:23235:14112_CONS_SUB_SUB_CMP	0,87037037	1	Magnoliophyta	Coriaria terminalis	atcctgttttccgaaaagaaataaaggtttcgaaagcgagaaaaaaaaaaag	2122_CMP_0502	AY091830	44	0	0	0	0	0	0	0	0	0	0	0	0	0	0	0	0	0	0	0	0	0	0	0	0	0	0	0	0	0	0	0	0	0	0	0	0	0	0	0	0
84	NB501473:464:H7LNWBGXC:1:11101:14510:1538_CONS_SUB_SUB_CMP	0,872727273	1	Humulus lupulus	Cannabis sativa	atccggttttctgaaaacaaacaaggattcagaaagcaataataaaaaagaatag	EC_2293_CMP_0878	AF501598	51470	0	0	0	0	0	0	0	0	0	0	0	0	0	0	0	0	0	0	0	0	0	0	0	0	0	0	0	0	0	0	0	0	0	0	0	0	0	0	0	0
85	NB501473:464:H7LNWBGXC:1:11302:7523:7114_CONS_SUB_SUB_CMP	0,87755102	1	Lamiales	Elsholtzia argyi	atcctgttttctcaaaaccaaaacaaaggttcaaaaaacgaaaaaaagg	2708_CMP_1359	KY624990	11	0	0	0	0	0	0	0	0	0	0	0	0	0	0	0	0	0	0	0	0	0	0	0	0	0	0	0	0	0	0	0	0	0	0	0	0	0	0	0	0
86	NB501473:464:H7LNWBGXC:1:11104:14164:4787_CONS_SUB_SUB_CMP	0,880597015	1	Betulaceae	Corylus yunnanensis	atcctgttttcccaaaacaaataaaacaaatttcaatttaagggttcataaagcgagaataaaaaag	2214_CMP_0529	FJ012037	84	0	0	0	0	0	0	0	0	0	0	0	0	0	0	0	0	0	0	0	0	0	0	0	0	0	0	0	0	0	0	0	0	0	0	0	0	0	0	0	0
87	NB501473:464:H7LNWBGXC:1:11104:6805:14326_CONS_SUB_SUB_CMP	0,9	1	Ranunculaceae	Halerpestes cymbalaria	atcccgctttcagaaaaaaaaaaagggggggttcagaaagcaagaatagg	GQ245377_1916	KY688965	14	0	0	0	0	0	0	0	0	0	0	0	0	0	0	0	0	0	0	0	0	0	0	0	0	0	0	0	0	0	0	0	0	0	0	0	0	0	0	0	0
88	NB501473:464:H7LNWBGXC:1:12205:10554:8589_CONS_SUB_SUB	0,901960784	1	Magnoliophyta	Philadelphus pekinensis	atcctgttttccgaaaaaaaaaaaaattcagaaagtgaaaatcaaaaaag	2355b_CMP_0559	AY285737	36	0	0	0	0	0	0	0	0	0	0	0	0	0	0	0	0	0	0	0	0	0	0	0	0	0	0	0	0	0	0	0	0	0	0	0	0	0	0	0	0
89	NB501473:464:H7LNWBGXC:1:11202:7592:7641_CONS_SUB_SUB_CMP	0,909090909	1	core eudicotyledons	Salvia plebeia	atccttttttctcaaaaaaaag	GQ245611	AB295092	63	0	0	0	0	0	0	0	0	0	0	0	0	0	0	0	0	0	0	0	0	0	0	0	0	0	0	0	0	0	0	0	0	0	0	0	0	0	0	0	0
90	NB501473:464:H7LNWBGXC:1:13305:9117:3594_CONS_SUB_SUB	0,909090909	1	Equisetum	root	attctacatag	GQ244928_1491	LS992096.11	13	0	0	0	0	0	0	0	0	0	0	0	0	0	0	0	0	0	0	0	0	0	0	0	0	0	0	0	0	0	0	0	0	0	0	0	0	0	0	0	0
91	NB501473:464:H7LNWBGXC:1:11104:25878:4941_CONS_SUB_SUB_CMP	0,911111111	1	Apiineae	Hydrocotyle verticillata	atcctgttttccgaaaacaaataacggtgcagaaggcgaaaaggg	EC_2087_CMP_0771	AY393700	109	0	0	0	0	0	0	0	0	0	0	0	0	0	0	0	0	0	0	0	0	0	0	0	0	0	0	0	0	0	0	0	0	0	0	0	0	0	0	0	0
92	NB501473:464:H7LNWBGXC:1:11101:26176:2097_CONS_SUB_SUB_CMP	0,914893617	1	Potamogeton	Potamogeton oxyphyllus	atccctgttttgagaaaaaagggtttattttctctatttcgaattttctattatatagaaatttagaaattcgaaaataagaatttaaaaaagg	3074b_CMP_0661	EF428388	1411	0	0	0	0	0	0	0	0	0	0	0	0	0	0	0	0	0	0	0	0	0	0	0	0	0	0	0	0	0	0	0	0	0	0	0	0	0	0	0	0
93	NB501473:464:H7LNWBGXC:1:11105:6662:14889_CONS_SUB_SUB	0,921568627	1	Gentianella	Veratrilla baillonii	atcctattaaaaaaaaaagcaaaaagaaaggctcagaaagaaaaaag	EC_2624_CMP_1013	AF102497	11	0	0	0	0	0	0	0	0	0	0	0	0	0	0	0	0	0	0	0	0	0	0	0	0	0	0	0	0	0	0	0	0	0	0	0	0	0	0	0	0
94	NB501473:464:H7LNWBGXC:1:11103:17789:18863_CONS_SUB_SUB_CMP	0,924528302	1	asterids	Broussonetia papyrifera	atccagttttctgaaaacaaacaagggttcagaaggcgataaaaaaaaaaaag	EC_2508_CMP_0979	AF501602	10	0	0	0	0	0	0	0	0	0	0	0	0	0	0	0	0	0	0	0	0	0	0	0	0	0	0	0	0	0	0	0	0	0	0	0	0	0	0	0	0
95	NB501473:464:H7LNWBGXC:1:12109:10300:7454_CONS_SUB_SUB_CMP	0,928571429	1	Saliceae	Ricinus communis	atcctgtttttcgaaaacaaacaaaggttcataaagacagaataaaaaaaaaag	3260_CMP_0687	AY794734	10	0	0	0	0	0	0	0	0	0	0	0	0	0	0	0	0	0	0	0	0	0	0	0	0	0	0	0	0	0	0	0	0	0	0	0	0	0	0	0	0
96	NB501473:464:H7LNWBGXC:1:23305:8449:6391_CONS_SUB_SUB	0,93220339	1	Parnassia	Parnassia trinervis	atcctattttccaaaaacaaagaaaggtttagaaaccgggaataaaactaaaacaaggg	GQ245210_2044	EU328808	13	0	0	0	0	0	0	0	0	0	0	0	0	0	0	0	0	0	0	0	0	0	0	0	0	0	0	0	0	0	0	0	0	0	0	0	0	0	0	0	0
97	NB501473:464:H7LNWBGXC:1:11107:1500:1562_CONS_SUB_SUB	0,9375	1	Ericoideae	Rhododendron cyanocarpum	atccttctttcgcaaacaaacaaagattccaaaagctaaaaaaaaaag	GQ245609	DQ999957	107	0	0	0	0	0	0	0	0	0	0	0	0	0	0	0	0	0	0	0	0	0	0	0	0	0	0	0	0	0	0	0	0	0	0	0	0	0	0	0	0
98	NB501473:464:H7LNWBGXC:1:11110:4512:1078_CONS_SUB_SUB_CMP	0,943396226	1	Elaeagnaceae	Hippophae tibetana	atccagttttctgattcttaaaacaaacaagggttcagaaagaaatactaaag	GQ245525_1805	GU561440	19	0	0	0	0	0	0	0	0	0	0	0	0	0	0	0	0	0	0	0	0	0	0	0	0	0	0	0	0	0	0	0	0	0	0	0	0	0	0	0	0
99	NB501473:464:H7LNWBGXC:1:12305:10249:17462_CONS_SUB_SUB	0,948717949	1	Polypodiales	Deparia pycnosora	atcttgtattattcgaatgaatttcgggcgatgaggcaa	3388b_CMP_0723	KY427339	16	0	0	0	0	0	0	0	0	0	0	0	0	0	0	0	0	0	0	0	0	0	0	0	0	0	0	0	0	0	0	0	0	0	0	0	0	0	0	0	0
100	NB501850:196:HFGJTAFXY:1:11101:1105:8152_CONS_SUB_SUB	0,951219512	1	Trichophorum	Trichophorum pumilum	atcttcatttttgagaaaatgaaatatatattctatttcttattttctataagaaatagaatatttcttatctaatattaaa	GQ245618	AB643656	194	0	0	0	0	0	0	0	0	0	0	0	0	0	0	0	0	0	0	0	0	0	0	0	0	0	0	0	0	0	0	0	0	0	0	0	0	22	0	0	0
101	NB501473:464:H7LNWBGXC:1:11312:25178:15985_CONS_SUB_SUB	0,952380952	1	Apocynum	Nerium oleander	atcctattttccacaaacaaaggttcaaaaaacgaaaacaag	2080_CMP_0498	EF456173	22	0	0	0	0	0	0	0	0	0	0	0	0	0	0	0	0	0	0	0	0	0	0	0	0	0	0	0	0	0	0	0	0	0	0	0	0	0	0	0	0
102	HWI-D00104:303:C7V60ANXX:8:1106:7815:12956_CONS_SUB_SUB_CMP	0,952380952	1	Hippuris	Lafuentea rotundifolia	atcctgtcttctcaaaacaaaggttcagaaagcgaaaaaag	GQ245027	AF513356	53	0	0	0	0	0	0	0	0	0	0	0	0	0	0	0	0	0	0	0	0	0	0	0	0	0	0	0	0	0	0	0	0	0	0	0	0	0	0	0	0
103	NB501850:196:HFGJTAFXY:1:11101:15732:1251_CONS_SUB_SUB, NB501473:464:H7LNWBGXC:1:13106:4941:18892_CONS_SUB_SUB	0,953488372	1	Boraginaceae	Glandora diffusa	atccggttttccgaaaacaaacaaaaattgaaaaagaaaaag	EC_2232_CMP_0839	FJ789845	26408	0	0	0	0	0	0	0	0	0	0	0	0	303	0	0	0	0	0	1	0	0	0	0	0	0	0	0	0	0	0	0	0	0	0	0	0	0	75	0	0
104	NB501850:196:HFGJTAFXY:1:11102:9505:3215_CONS_SUB_SUB, NB501473:464:H7LNWBGXC:1:11106:3028:12397_CONS_SUB_SUB_CMP	0,953488372	1	Boraginaceae	Microula filicaulis	atccggttttctgaaaacaaacaaaagttgaaaaagaaaaag	EC_2232_CMP_0839	KU927824	825	0	0	0	0	0	0	0	0	0	0	0	0	12	0	0	0	0	0	1	0	0	0	0	0	0	0	0	0	0	0	0	0	0	0	0	0	0	0	0	0
105	NB501850:196:HFGJTAFXY:1:11210:7442:5374_CONS_SUB_SUB_CMP	0,953488372	1	Lamiales	Plectranthus agnewii	atcctattttctcaaaacaaaggttcaaaaaacgaaaaaaaag	2825_CMP_0620	MH612636	15	0	0	0	0	0	0	0	0	0	0	0	0	0	0	0	0	0	0	0	0	0	0	0	0	0	0	0	0	0	0	0	0	0	0	0	0	0	0	0	0
106	NB501850:196:HFGJTAFXY:1:11101:6787:1118_CONS_SUB_SUB_CMP, NB501473:464:H7LNWBGXC:1:11104:4532:9748_CONS_SUB_SUB	0,953488372	1	Lamiales	Elsholtzia densa	atcctattttctcaaaacaaaggttcaaaaaacgaaaaaaggg	2708_CMP_1359	KT210314	50753	0	0	0	0	0	0	0	0	0	0	0	0	0	0	0	0	0	0	0	0	0	0	0	0	0	0	0	0	0	0	0	0	0	0	0	0	112	0	0	0
107	NB501473:464:H7LNWBGXC:1:11103:1754:10705_CONS_SUB_SUB	0,953488372	1	Lappula deflexa	Onosma paniculata	atccggttttccgaaaacaaacaaaagtttcaaaagaaaaaag	EC_2232_CMP_0839	EF199875	45	0	0	0	0	0	0	0	0	0	0	0	0	0	0	0	0	0	0	0	0	0	0	0	0	0	0	0	0	0	0	0	0	0	0	0	0	0	0	0	0
108	NB501473:464:H7LNWBGXC:1:11102:11059:18430_CONS_SUB_SUB	0,954545455	1	Apiaceae	Trachydium variabile	atcctgttttcaaaaaacaaacaaaggcccagaaggtgaaaaag	EC_2043_CMP_0746	HQ246205	47	0	0	0	0	0	0	0	0	0	0	0	0	0	0	0	0	0	0	0	0	0	0	0	0	0	0	0	0	0	0	0	0	0	0	0	0	0	0	0	0
109	NB501473:464:H7LNWBGXC:1:11105:18394:4717_CONS_SUB_SUB	0,955555556	1	Apiaceae	Hymenidium wilsonii	atcctgttttccaaaaacaaacaaaggcccagagggtgaaaaaag	2046_CMP_0492	FJ475206	39	0	0	0	0	0	0	0	0	0	0	0	0	0	0	0	0	0	0	0	0	0	0	0	0	0	0	0	0	0	0	0	0	0	0	0	0	0	0	0	0
110	NB501850:142:HV2WTBGX7:1:11106:16789:4449_CONS_SUB_SUB	0,955555556	1	Pedicularis	Pedicularis kansuensis subsp. villosa	atcttcttttttttcaaaacaaaggttcagaaaacgaaaaaag	GQ245239_2018	KT022923	63	0	0	0	0	0	0	0	0	0	0	0	0	0	0	0	0	0	0	0	0	0	0	0	0	0	0	0	0	0	0	0	0	0	0	0	0	0	0	0	0
111	NB501473:464:H7LNWBGXC:1:11205:4266:17478_CONS_SUB_SUB	0,956521739	1	Aralia nudicaulis	Aralia plumosa	atcctgttttccgaaaacaaactaaaggttcataaggcgaaaaagg	EC_2087_CMP_0771	AY393754	19	0	0	0	0	0	0	0	0	0	0	0	0	0	0	0	0	0	0	0	0	0	0	0	0	0	0	0	0	0	0	0	0	0	0	0	0	0	0	0	0
112	HWI-D00104:303:C7V60ANXX:8:1105:19777:6871_CONS_SUB_SUB	0,956521739	1	Carduinae	Villarsia sp. Fay s.n.	atcccgttttccgaaaacaaaggttcagaaagcgaaaataaaaaag	EC_2125_CMP_0793	GQ984045	13	0	0	0	0	0	0	0	0	0	0	0	0	0	0	0	0	0	0	0	0	0	0	0	0	0	0	0	0	0	0	0	0	0	0	0	0	0	0	0	0
113	NB501850:196:HFGJTAFXY:1:11102:23052:8049_CONS_SUB_SUB	0,958333333	1	Pedicularis	Pedicularis globifera	atcttctttttttcttttcaaaacaaaggttcagaaaacaaaaaaag	GQ245238_2019	KT022915	59	0	0	0	0	0	0	0	0	0	0	0	0	0	0	0	0	0	0	0	0	0	0	0	0	0	0	0	0	0	0	0	0	0	0	0	0	0	0	0	0
114	NB501850:196:HFGJTAFXY:1:11106:1707:14961_CONS_SUB_SUB_CMP	0,958333333	1	Pedicularis tristis	Pedicularis lachnoglossa	atcctcttttttttttttcaaaacaaaggttcagaaaacgaaaaaaag	GQ245238_2019	KF277667	18	0	0	0	0	0	0	0	0	0	0	0	0	0	0	0	0	0	0	0	0	0	0	0	0	0	0	0	0	0	0	0	0	0	0	0	0	0	0	0	0
115	NB501850:196:HFGJTAFXY:1:11101:12494:10606_CONS_SUB_SUB	0,958333333	1	Salicornia	Kalidium caspicum	ctccttttttcaaaagaaaaaaag	EC_2038_CMP_0742	DQ499385	935	0	0	0	0	0	0	0	0	0	0	0	0	0	0	0	0	0	0	0	0	0	0	0	0	0	0	0	2	0	0	0	0	0	0	0	0	0	0	213	0
116	NB501850:142:HV2WTBGX7:1:11106:21073:12504_CONS_SUB_SUB_CMP	0,958333333	1	Sphagnum russowii	Sphagnum fimbriatum	atcttgtttttataacataaatgg	907_0447	AY298091	10	0	0	0	0	0	0	0	0	0	0	0	0	0	0	0	0	0	0	0	0	0	0	0	0	0	0	0	0	0	0	0	0	0	0	0	0	0	0	0	0
117	NB501473:464:H7LNWBGXC:1:11304:15581:9060_CONS_SUB_SUB	0,958333333	1	Vicia cracca	Vicia villosa	atccttaagtgaaaatcaaaaaag	GQ245657	DQ311955	42	0	0	0	0	0	0	0	0	0	0	0	0	0	0	0	0	0	0	0	0	0	0	0	0	0	0	0	0	0	0	0	0	0	0	0	0	0	0	0	0
118	NB501850:196:HFGJTAFXY:1:11101:23452:1260_CONS_SUB_SUB	0,96	1	Asterales	Gaillardia pulchella	atcacgttttctgaaaacaaacaaaggttcagaaagcgaaaataaaaaaa	GQ245030	MG709432	198	0	0	0	0	0	0	0	0	0	0	0	0	0	0	0	0	0	0	0	0	0	0	0	0	0	0	0	77	0	0	0	0	0	0	0	0	0	1	0	0
119	NB501473:464:H7LNWBGXC:1:11203:16622:14869_CONS_SUB_SUB	0,96	1	campanulids	Xanthium strumarium	atcacgtttttcgaaaacaaacaaaggttcagaaagcgaagataaaaaag	GQ245595	KY689003	22	0	0	0	0	0	0	0	0	0	0	0	0	0	0	0	0	0	0	0	0	0	0	0	0	0	0	0	0	0	0	0	0	0	0	0	0	0	0	0	0
120	NB501473:464:H7LNWBGXC:1:11101:21142:15766_CONS_SUB_SUB_CMP	0,960784314	1	asterids	Camptotheca acuminata	atcctgttttccgaaaacaaacaaaggttcagaaagagaaaatcaaaaaag	2005_CMP_0486	EU734490	4	0	0	0	0	0	0	0	0	0	0	0	0	0	0	0	0	0	0	0	0	0	0	0	0	0	0	0	0	0	0	0	0	0	0	0	0	0	0	0	0
121	NB501473:464:H7LNWBGXC:1:11101:10526:2187_CONS_SUB_SUB_CMP	0,961538462	1	Asteraceae	Ageratina adenophora	atcacgttttccgaaaacaaacaaaggttcagaaagcgaaaatcaaaaagag	GQ245063	HQ221568	18768	0	0	0	0	0	0	0	0	0	0	0	0	0	0	0	0	0	0	0	0	0	0	0	0	0	0	0	0	0	0	0	0	0	0	0	0	0	0	0	0
122	HWI-D00104:303:C7V60ANXX:8:1102:6399:94293_CONS_SUB_SUB	0,961538462	1	PACMAD clade	Neyraudia reynaudiana	atcccttttttgaaaaacctagtggttctcaaactagaacccaaaggaaaag	EC_2982_CMP_1161	KF356392	29	0	0	0	0	0	0	0	0	0	0	0	0	0	0	0	0	0	0	0	0	0	0	0	0	0	0	0	0	0	0	0	0	0	0	0	0	0	0	0	0
123	NB501473:464:H7LNWBGXC:1:11103:7276:11340_CONS_SUB_SUB_CMP	0,961538462	1	PACMAD clade	Heteropogon contortus	atccctttttttaaaaaacaagcggttctcaaactagaacccaaaggaaaag	EC_2982_CMP_1161	DQ004984	226	0	0	0	0	0	0	0	0	0	0	0	0	0	0	0	0	0	0	0	0	0	0	0	0	0	0	0	0	0	0	0	0	0	0	0	0	0	0	0	0
124	NB501850:196:HFGJTAFXY:1:11104:19962:20239_CONS_SUB_SUB	0,962264151	1	Shepherdia canadensis	Hippophae tibetana	atccagttttctgattcttaaaacaaacaagggttcagaaagcaatactaaag	GQ245525_1805	DQ838721	129	0	0	0	0	0	0	0	0	0	0	0	0	0	0	0	0	0	0	0	0	0	0	0	0	0	0	0	0	0	0	0	0	0	0	0	0	0	0	0	0
125	HWI-D00104:303:C7V60ANXX:8:1107:16898:97291_CONS_SUB_SUB	0,962962963	1	Saxifragaceae	Micranthes nelsoniana	atcctgttttacgaaaaaaaaaaaagg	GQ245507_1819	DQ860621	29	0	0	0	0	0	0	0	0	0	0	0	0	0	0	0	0	0	0	0	0	0	0	0	0	0	0	0	0	0	0	0	0	0	0	0	0	0	0	0	0
126	NB501473:464:H7LNWBGXC:1:11104:5524:17267_CONS_SUB_SUB	0,963636364	1	Anemone richardsonii	Anemone canadensis	atccttttttgttttcagaaaacaaacaaaagggcttcataaagcaagacaaaag	GQ244566_1770	AM268047	628	0	0	0	0	0	0	0	0	0	0	0	0	0	0	0	0	0	0	0	0	0	0	0	0	0	0	0	0	0	0	0	0	0	0	0	0	0	0	0	0
127	NB501473:464:H7LNWBGXC:1:11106:15382:14805_CONS_SUB_SUB	0,963636364	1	Fabeae	Trigonella caerulea	atccttctttccgaaaacaaaaaaaaaaaagttcagaaagttaaaatcaaaaaag	2611_CMP_0596	JX274146	43	0	0	0	0	0	0	0	0	0	0	0	0	0	0	0	0	0	0	0	0	0	0	0	0	0	0	0	0	0	0	0	0	0	0	0	0	0	0	0	0
128	NB501850:196:HFGJTAFXY:1:11112:16552:7974_CONS_SUB_SUB_CMP	0,964285714	1	Hedysarum	Hedysarum algidum	atcctgctttccgaaaacaaacaaataaaagttcggcaaagtgaaaataaaaaaag	EC_2588_CMP_1000	KP338272	20	0	0	0	0	0	0	0	0	0	0	0	0	0	0	0	0	0	0	0	0	0	0	0	0	0	0	0	0	0	0	0	0	0	0	0	19	0	1	0	0
129	NB501850:196:HFGJTAFXY:1:11102:20789:4504_CONS_SUB_SUB_CMP	0,964285714	1	Polygonum	Polygonum cognatum	ctccttctttccaaaaggaagaaacaag	EC_3041_CMP_1192	EU326082	1043	0	0	0	0	0	0	0	0	0	0	0	0	0	0	0	0	0	0	0	0	0	0	0	0	0	0	0	0	0	0	0	0	0	0	0	0	0	0	0	0
130	NB501850:196:HFGJTAFXY:1:11101:9347:4293_CONS_SUB_SUB	0,96875	1	Bistorta	Bistorta vacciniifolia	ctcctgctttccaaaaggaagaataaaaaag	GQ244644_1709	JN235037	234	0	0	0	0	0	0	0	0	0	0	0	0	0	0	0	0	0	0	0	0	1	0	0	0	0	0	5	0	0	0	0	0	0	0	0	0	15	32	0	0
131	NB501473:464:H7LNWBGXC:1:23104:10600:5507_CONS_SUB_SUB_CMP, HWI-D00104:303:C7V60ANXX:8:1112:19272:64505_CONS_SUB_SUB	0,970588235	1	Urtica	Urtica angustifolia	atccggtgttataaaaacaagcgataaaaaaaag	GQ245633	KF559022	22	0	0	0	0	0	0	0	0	0	0	0	0	0	0	0	0	0	0	0	0	0	0	0	0	0	0	0	0	0	0	0	0	0	0	0	0	0	0	0	0
132	NB501850:196:HFGJTAFXY:1:11107:23145:12890_CONS_SUB_SUB	0,971428571	1	Urtica	Urtica gracilis	atctggtgttataaaaacaagcgataaaaaaaaag	GQ245633	KF559023	1	0	0	0	0	0	0	0	0	0	0	0	0	0	0	0	0	0	0	0	0	0	0	0	0	0	0	0	0	0	0	0	0	0	0	0	0	0	0	0	0
133	NB501850:196:HFGJTAFXY:1:11103:5520:12052_CONS_SUB_SUB	0,974358974	1	Cakile	Brassica rapa	atcctgtgttacgcgaacaaaccagagtttagaaagcgg	EC_2252_CMP_0851	DQ180231	67	0	0	0	0	0	0	0	0	0	0	0	0	0	0	0	0	0	0	0	0	0	0	0	0	0	0	0	0	0	0	0	0	0	0	0	0	0	0	0	0
134	NB501850:196:HFGJTAFXY:1:11101:15902:2112_CONS_SUB_SUB_CMP	0,974358974	1	Lagotis glauca	Lagotis brevituba	atcccgtcctctaaaaacaaaggttcagaaagcgaaagg	GQ245064	EU233626	365	0	0	0	0	0	0	0	0	0	0	0	0	0	0	0	0	0	0	0	0	0	1	0	0	0	0	0	0	0	0	0	0	0	0	0	0	0	1	0	0
135	NB501850:196:HFGJTAFXY:1:11101:17027:17274_CONS_SUB_SUB	0,974358974	1	Stipeae	Achnatherum chingii	atccgtgttttgagaaaacaagcggttctcaaactagag	2989_CMP_0646	GU192004	256	0	0	0	0	0	0	0	0	0	0	0	0	0	0	0	0	0	0	0	0	0	0	0	0	0	0	0	0	0	0	0	0	0	0	0	0	0	0	0	0
136	NB501850:196:HFGJTAFXY:1:11101:18223:14311_CONS_SUB_SUB, NB501473:464:H7LNWBGXC:2:13307:1416:4682_CONS_SUB_SUB	0,975308642	1	Blysmopsis rufa	Blysmus compressus	atcttttttttgagaaaatgaaatatataaaatcttatttattattttaaataaagataatatttattatctaatattcaa	2365b_CMP_0564	AJ295766	577	19	0	0	0	0	0	0	0	0	0	0	0	0	0	0	0	0	0	0	0	21	0	0	0	0	0	0	0	0	0	0	0	0	0	0	0	216	0	0	0
137	HWI-D00104:303:C7V60ANXX:8:1102:9830:62465_CONS_SUB_SUB	0,976190476	1	Pyrola rotundifolia	Pyrola asarifolia	atcttttttttttgaaatttttgtttgttttcgaaaaaaagg	EC_2553_CMP_0997	KR005242	18	0	0	0	0	0	0	0	0	0	0	0	0	0	0	0	0	0	0	0	0	0	0	0	0	0	0	0	0	0	0	0	0	0	0	0	0	0	0	0	0
138	NB501473:464:H7LNWBGXC:1:11105:23709:8707_CONS_SUB_SUB_CMP	0,976190476	1	Viburnum edule	Viburnum lantana	atcctgttttccgaaaacaaacaaagaagcgaaaaaaaaaag	GQ245656	HQ324080	13	0	0	0	0	0	0	0	0	0	0	0	0	0	0	0	0	0	0	0	0	0	0	0	0	0	0	0	0	0	0	0	0	0	0	0	0	0	0	0	0
139	NB501850:196:HFGJTAFXY:1:11105:18360:17578_CONS_SUB_SUB_CMP, NB501473:464:H7LNWBGXC:1:11211:17102:17475_CONS_SUB_SUB_CMP	0,976744186	1	Boraginaceae	Microula pustulosa	atctggttttccgaaaacaaacaaaagttgaaaaagaaaaag	GQ245114	KC542499	131	0	0	0	0	0	0	0	0	0	0	0	0	3	0	0	0	0	0	0	0	1	0	0	0	0	0	0	0	0	0	0	0	0	0	0	0	0	0	0	0
140	NB501850:196:HFGJTAFXY:1:11101:10377:1212_CONS_SUB_SUB, NB501473:464:H7LNWBGXC:1:11101:15500:12376_CONS_SUB_SUB	0,976744186	1	Dracocephalum	Pedicularis cheilanthifolia	atcctgttttctcaaaacaaaggttcaaaaaacgacaaaaag	EC_2698_CMP_1038	KY751712	10429	0	0	0	0	0	0	0	0	0	0	730	0	0	0	0	0	0	0	0	0	0	0	0	0	0	0	74	0	0	0	0	0	1	0	0	0	244	23	0	0
141	NB501850:196:HFGJTAFXY:1:11101:26086:1060_CONS_SUB_SUB_CMP, NB501473:464:H7LNWBGXC:1:11101:19352:2597_CONS_SUB_SUB_CMP	0,976744186	1	Potentilla anserina	Potentilla anserina	atcccgttttctgaaaacaaacaagggtttcagaaagcgagaa	3197a_CMP_1404	KJ020644	252271	0	0	0	0	0	0	0	0	0	0	0	0	0	0	0	0	0	0	0	0	267	0	0	0	0	0	0	0	0	0	0	0	0	0	0	0	1053	472	0	0
142	NB501473:464:H7LNWBGXC:1:11112:13382:8269_CONS_SUB_SUB_CMP	0,977777778	1	Apiaceae	Musineon vaginatum	atcctattttccaaaaacaaacaaaggcccaaaaggtgaaaaaag	2046_CMP_0492	AY379286	21	0	0	0	0	0	0	0	0	0	0	0	0	0	0	0	0	0	0	0	0	0	0	0	0	0	0	0	0	0	0	0	0	0	0	0	0	0	0	0	0
143	NB501850:196:HFGJTAFXY:1:11101:26289:17116_CONS_SUB_SUB	0,977777778	1	Pedicularis	Pedicularis kansuensis	atcttctttttttttcaaaacaaaggttcagaaaacgaaaaaagg	GQ245239_2018	AY881112	57	0	0	0	0	0	0	0	0	0	0	0	0	0	0	0	0	0	0	0	0	0	0	0	0	0	0	0	0	0	0	0	0	0	0	0	0	0	0	0	0
144	NB501850:196:HFGJTAFXY:1:11101:12499:1676_CONS_SUB_SUB_CMP, HWI-D00104:303:C7V60ANXX:8:1112:19580:40374_CONS_SUB_SUB_CMP	0,977777778	1	Pedicularis	Pedicularis verticillata	atcttcttttttttcaaaacaaaggttcagaaaacgaaaaaaag	GQ245239_2018	KF277762	49	0	0	0	0	0	0	0	0	0	0	0	0	0	0	0	0	0	0	0	0	0	0	0	0	0	0	0	0	0	0	0	0	0	0	0	0	12	0	0	0
145	NB501473:464:H7LNWBGXC:1:11311:19316:11962_CONS_SUB_SUB_CMP, HWI-D00104:303:C7V60ANXX:8:1101:20101:16096_CONS_SUB_SUB	0,977777778	1	Pyrola grandiflora	Pyrola tschanbaischanica	atccttttttttttttgaaatttttgtttgttttcgaaaaaaagg	GQ245365_1926	FJ378604	546	0	0	0	0	0	0	0	0	0	0	0	0	0	0	0	0	0	0	0	0	0	0	0	0	0	0	0	0	0	0	0	0	0	0	0	0	0	0	0	0
146	NB501850:196:HFGJTAFXY:1:11103:22055:20173_CONS_SUB_SUB_CMP	0,97826087	1	Castilleja	Castilleja angustifolia	atcctgttttctcaaaacaaaggttcagaaaacgaaaaaaaaaagg	2824_CMP_0619	AF118793	68	0	0	0	0	0	0	0	0	0	0	0	0	0	0	0	0	0	0	0	0	0	0	0	0	0	0	0	0	0	0	0	0	0	0	0	0	1	0	0	0
147	NB501850:196:HFGJTAFXY:1:11102:6565:8132_CONS_SUB_SUB	0,97826087	1	Castilleja	Boschniakia himalaica	atcctgttttctcaaaacaaaggttcagaaaactaaaaaaaaaaag	2825_CMP_0621	MG547137	38	0	0	0	0	0	0	0	0	0	0	0	0	0	0	0	0	0	0	0	0	0	0	0	0	0	0	0	0	0	0	0	0	0	0	0	0	1	0	0	0
148	NB501473:464:H7LNWBGXC:1:11101:14951:15545_CONS_SUB_SUB	0,97826087	1	Lonicera	Lonicera tangutica	atccagttttccgaaaacaagggtttagaaaggaaaaatcaaaaag	GQ245088	GQ305439	2275	0	0	0	0	0	0	0	0	0	0	0	0	0	0	0	0	0	0	0	0	0	0	0	0	0	0	0	0	0	0	0	0	0	0	0	0	0	0	0	0
149	NB501473:464:H7LNWBGXC:1:11103:15905:13510_CONS_SUB_SUB_CMP, HWI-D00104:303:C7V60ANXX:8:1101:12741:11638_CONS_SUB_SUB_CMP	0,97826087	1	Pedicularis	Pedicularis schistostegia	atcttctttttttttttcaaaacaaaggtttcgaaaacgaaaaaag	GQ245237_2020	AB110919	854	0	0	0	0	0	0	0	0	0	0	0	0	0	0	0	0	0	0	0	0	0	0	0	0	0	0	0	0	0	0	0	0	0	0	0	0	0	0	0	0
150	HWI-D00104:303:C7V60ANXX:8:1106:11193:67404_CONS_SUB_SUB	0,97826087	1	Pedicularis sceptrum-carolinum	Pedicularis nipponica	atcctctttttttttttcaaaacaaaggttcagaaaacgaaaaaag	GQ245236_2021	AB280533	15	0	0	0	0	0	0	0	0	0	0	0	0	0	0	0	0	0	0	0	0	0	0	0	0	0	0	0	0	0	0	0	0	0	0	0	0	0	0	0	0
151	NB501473:464:H7LNWBGXC:1:12112:15506:2611_CONS_SUB_SUB	0,97826087	1	Rhododendron	Rhododendron crassifolium	atccttttttcgcaaacgaacaaagattccgaaagctaaaaaaaag	GQ245396_1900	KP979019	10	0	0	0	0	0	0	0	0	0	0	0	0	0	0	0	0	0	0	0	0	0	0	0	0	0	0	0	0	0	0	0	0	0	0	0	0	0	0	0	0
152	NB501850:196:HFGJTAFXY:1:11101:12200:18508_CONS_SUB_SUB	0,978723404	1	Castilleja	Podranea ricasoliana	atccttttttctcaaaacaaaggttcagaaaacgaaaaaaaaaaaag	GQ244765_1613	MG831877	162	0	0	0	0	0	0	0	0	0	0	0	0	0	0	0	0	0	0	0	0	1	0	0	0	0	0	0	0	0	0	0	0	0	0	0	0	2	0	0	0
153	NB501473:464:H7LNWBGXC:1:11302:14678:8990_CONS_SUB_SUB_CMP	0,979166667	1	Brassicaceae	Cardamine macrophylla	atccttgtttacgcgaacaaaacggagtttagaaagcgagaaaaaagg	EC_2258_CMP_0855	AF198132	23	0	0	0	0	0	0	0	0	0	0	0	0	0	0	0	0	0	0	0	0	0	0	0	0	0	0	0	0	0	0	0	0	0	0	0	0	0	0	0	0
154	NB501850:196:HFGJTAFXY:1:11101:23363:3650_CONS_SUB_SUB_CMP, NB501473:464:H7LNWBGXC:1:11101:6506:5820_CONS_SUB_SUB_CMP	0,979591837	1	Anaphalis margaritacea	Apalochlamys spectabilis	atcacgttttccgaaaacaaacaaaggttcagaaagcgaaaatcaaaaa	EC_2100_CMP_0775	AF141741	2217	2	0	0	0	0	0	0	0	0	0	15	127	306	6	0	4	0	0	5	0	0	0	0	0	0	0	0	0	0	0	0	0	0	2	0	0	26	11	11	0
155	NB501473:464:H7LNWBGXC:1:11105:3814:11325_CONS_SUB_SUB_CMP	0,979591837	1	Asteraceae	Trichanthodium skirrophorum	atcacgttttccgaaaacaaacaaaggttcagaaagcgaaaataaaaaa	GQ245154	AF318128	86	0	0	0	0	0	0	0	0	0	0	0	0	0	0	0	0	0	0	0	0	0	0	0	0	0	0	0	0	0	0	0	0	0	0	0	0	0	0	0	0
156	NB501473:464:H7LNWBGXC:1:12206:17431:20252_CONS_SUB_SUB	0,979591837	1	Asteraceae	Leucochrysum stipitatum	atcacgttttccgaaaacaaacaaaggttcagaaagcgaaaatagaaag	GQ245154	AF141722	35	0	0	0	0	0	0	0	0	0	0	0	0	0	0	0	0	0	0	0	0	0	0	0	0	0	0	0	0	0	0	0	0	0	0	0	0	0	0	0	0
157	NB501850:196:HFGJTAFXY:1:11102:3998:9906_CONS_SUB_SUB	0,979591837	1	Asteraceae	Pycnosorus globosus	atcacgtttttcgaaaacaaacaaaggttcagaaagcgaaaatcaaaag	EC_2100_CMP_0775	AF141680	28	0	0	0	0	0	0	0	0	0	0	0	0	0	0	0	0	0	0	0	0	0	0	0	0	0	0	0	0	0	0	0	0	0	0	0	0	1	0	0	0
158	NB501850:196:HFGJTAFXY:1:11110:26214:12897_CONS_SUB_SUB	0,979591837	1	Brassicaceae	Smelowskia tibetica	atcctggggttacgcgaacaaaccggagtttagaaagcgagaaaaaagg	GQ245549	AY230551	86	0	0	0	0	0	0	0	0	0	0	0	0	0	0	0	0	0	0	0	0	0	0	0	0	0	0	0	0	0	0	0	0	0	0	0	0	0	0	0	0
159	NB501850:196:HFGJTAFXY:1:11104:14925:4390_CONS_SUB_SUB_CMP	0,98	1	Asteraceae	Hypochaeris cretensis	atcacgttttccgaaaacaaacaaaagttcagaaagcgaaaatcaaaaag	GQ245063	AF528368	101	0	0	0	0	0	0	0	0	0	0	0	15	8	0	0	0	0	0	0	0	0	0	0	0	0	0	1	0	0	0	0	0	0	0	0	0	0	0	0	0
160	NB501473:464:H7LNWBGXC:1:11105:8193:18710_CONS_SUB_SUB	0,98	1	Asteraceae	Trigonospermum melampodioides	atcacgttttccgaaaacaaacaaaggttcagaaagcgaaaatcgaaaag	GQ245063	AY216125	65	0	0	0	0	0	0	0	0	0	0	0	0	0	0	0	0	0	0	0	0	0	0	0	0	0	0	0	0	0	0	0	0	0	0	0	0	0	0	0	0
161	NB501473:464:H7LNWBGXC:1:12301:17201:16952_CONS_SUB_SUB	0,98	1	Asteraceae	Crepidiastrum ameristophyllum	atcacgttttccgaaaacaaacagaggttcagaaagcgaaaatcaaaaag	GQ245063	AB817620	28	0	0	0	0	0	0	0	0	0	0	0	0	0	0	0	0	0	0	0	0	0	0	0	0	0	0	0	0	0	0	0	0	0	0	0	0	0	0	0	0
162	NB501473:464:H7LNWBGXC:1:11107:11524:4061_CONS_SUB_SUB	0,98	1	Asteraceae	Uechtritzia kokanica	atcacgttttccgaaaacaaataaaggttcagaaagcgaaaatcaaaaag	GQ245063	KX349401	49	0	0	0	0	0	0	0	0	0	0	0	0	0	0	0	0	0	0	0	0	0	0	0	0	0	0	0	0	0	0	0	0	0	0	0	0	0	0	0	0
163	NB501473:464:H7LNWBGXC:1:12202:19002:2139_CONS_SUB_SUB_CMP	0,98	1	Asteraceae	Sabazia sarmentosa	atcacgttttccgaaaacaagcaaaggttcagaaagcgaaaagaaaaaag	2137_CMP_0504	KJ482703	22	0	0	0	0	0	0	0	0	0	0	0	0	0	0	0	0	0	0	0	0	0	0	0	0	0	0	0	0	0	0	0	0	0	0	0	0	0	0	0	0
164	NB501473:464:H7LNWBGXC:1:11211:23280:12949_CONS_SUB_SUB	0,98	1	Asteraceae	Schkuhria pinnata	tcacgttttccgaaaacaaacaaaggttcagaaagcgaaaagaaaaaag	2177_CMP_0515	MF598371	34	0	0	0	0	0	0	0	0	0	0	0	0	0	0	0	0	0	0	0	0	0	0	0	0	0	0	0	0	0	0	0	0	0	0	0	0	0	0	0	0
165	NB501473:464:H7LNWBGXC:1:11302:18300:17885_CONS_SUB_SUB	0,98	1	Asterales	Chersodoma jodopappa	atcacgttttcagaaaacaaacaaaggttcagaaagcgaaaataaaaaag	GQ245595	EF538094	34	0	0	0	0	0	0	0	0	0	0	0	0	0	0	0	0	0	0	0	0	0	0	0	0	0	0	0	0	0	0	0	0	0	0	0	0	0	0	0	0
166	NB501850:196:HFGJTAFXY:1:11104:16421:3089_CONS_SUB_SUB	0,98	1	Asterales	Vernonia colorata	atcacgttttccgaaaacaaacaaaggttcaggaagcgaaaataaaaaag	GQ245595	JN715853	33	0	0	0	0	5	0	0	0	0	0	0	0	0	0	0	0	0	0	2	0	0	1	0	0	0	0	0	0	0	0	0	0	0	0	0	0	0	0	0	0
167	NB501850:196:HFGJTAFXY:1:11101:5086:2073_CONS_SUB_SUB, NB501473:464:H7LNWBGXC:1:11301:2566:7272_CONS_SUB_SUB_CMP	0,98	1	Asterales	Taraxacum coreanum	atcacgttttccgaaaacaaacaaaggttcagaaagcgaagataaaaaag	GQ245595	KX984955	209	0	0	0	0	3	0	0	0	0	0	0	0	1	0	0	0	0	0	0	0	0	3	0	0	0	0	0	0	0	0	0	0	0	0	0	0	4	4	0	0
168	NB501850:196:HFGJTAFXY:1:11101:22027:16065_CONS_SUB_SUB_CMP, NB501473:464:H7LNWBGXC:1:22201:14667:15274_CONS_SUB_SUB	0,98	1	Asterales	Diplostephium barclayanum	atcgcgttttccgaaaacaagcaaaggttcagaaagcgaaaataaaaaag	2137_CMP_0504	KX063865	140	1	0	0	0	0	0	0	0	0	0	3	0	3	0	0	0	0	0	1	0	0	0	0	0	0	0	0	1	0	0	0	0	0	0	0	0	0	6	0	0
169	NB501850:196:HFGJTAFXY:1:11106:10642:18410_CONS_SUB_SUB_CMP	0,98	1	campanulids	Citronella moorei	atcctgttttccgaaaacaaacaaaggttcagaaagcgaaaataaaaag	2005_CMP_0486	KC428474	74	0	0	0	0	0	0	0	0	0	0	0	0	1	0	0	0	0	0	0	0	0	0	0	0	0	0	0	0	0	0	0	0	0	1	0	0	2	0	0	0
170	NB501850:196:HFGJTAFXY:1:11101:1916:1055_CONS_SUB_SUB_CMP, NB501473:464:H7LNWBGXC:1:11101:26450:11223_CONS_SUB_SUB_CMP	0,98	1	campanulids	Nymphoides peltata	atcccgttttccgaaaataaacaaaggttcagaaagcgaaaataaaaaag	GQ245111	GQ984069	315408	212436	0	0	0	0	0	0	0	0	0	0	0	0	0	0	0	0	0	0	0	0	0	0	0	0	0	0	0	0	0	0	0	0	0	0	0	0	0	0	1
171	NB501850:196:HFGJTAFXY:1:11111:19141:4197_CONS_SUB_SUB_CMP	0,98	1	Juncus gerardii	Juncus gerardii	atcttgattttgagaaaatttttttttatagaaaaactcaaatcaaaaaa	EC_2674_CMP_1034	AY344157	64	0	0	0	0	0	0	0	0	0	0	0	0	0	0	0	0	0	0	0	0	0	0	0	0	0	0	0	0	0	0	0	0	0	0	0	0	0	0	0	0
172	HWI-D00104:303:C7V60ANXX:8:1101:7150:50382_CONS_SUB_SUB_CMP	0,98	1	Sambucus	Sambucus cerulea	atcctgttttccgaaaacaaacaaaggttcagaaaacgaaaataaaaaag	2005_CMP_0486	DQ679834	81	0	0	0	0	0	0	0	0	0	0	0	0	0	0	0	0	0	0	0	0	0	0	0	0	0	0	0	0	0	0	0	0	0	0	0	0	0	0	0	0
173	NB501473:464:H7LNWBGXC:1:13112:2000:15768_CONS_SUB_SUB, HWI-D00104:303:C7V60ANXX:8:1101:2814:12129_CONS_SUB_SUB_CMP	0,98	1	Vaccinium vitis-idaea	Vaccinium vitis-idaea	atccctttttttttggcaaacaaataaagattccgaaagaaaaaaaaagg	GQ245641	KX668048	168	0	0	0	0	0	0	0	0	0	0	0	0	0	0	0	0	0	0	0	0	0	0	0	0	0	0	0	0	0	0	0	0	0	0	0	0	0	0	0	0
174	NB501473:464:H7LNWBGXC:1:11306:15734:5819_CONS_SUB_SUB_CMP	0,980392157	1	Arctostaphylos uva-ursi	Arctostaphylos uva-ursi	atctttttttttttcgaaaataaagaaagattcagaaagcgaaaaaaaag	GQ244593_1748	FJ357293	29	0	0	0	0	0	0	0	0	0	0	0	0	0	0	0	0	0	0	0	0	0	0	0	0	0	0	0	0	0	0	0	0	0	0	0	0	0	0	0	0
175	NB501473:464:H7LNWBGXC:1:11102:20217:17122_CONS_SUB_SUB_CMP	0,980392157	1	Cichorieae	Cosmos bipinnatus	atcacgttttccgaaaacaaaaaaaggttcagaaagcgaaaatcaaaaaag	2171_CMP_0512	EU047873	1042	0	0	0	0	0	0	0	0	0	0	0	0	0	0	0	0	0	0	0	0	0	0	0	0	0	0	0	0	0	0	0	0	0	0	0	0	0	0	0	0
176	NB501850:196:HFGJTAFXY:1:11108:11986:15657_CONS_SUB_SUB_CMP, NB501473:464:H7LNWBGXC:1:12102:10478:10590_CONS_SUB_SUB_CMP	0,980392157	1	Senecioninae	Tarlmounia elliptica	atcacgttttccgaaaacaaacaaaggttcagaaagcgaaaagaaaaaagg	2177_CMP_0515	HQ158466	37	0	0	0	0	0	0	0	0	0	0	0	0	1	0	0	0	0	0	0	0	0	0	0	0	0	0	1	0	0	0	0	0	0	0	0	0	0	0	0	0
177	NB501473:464:H7LNWBGXC:1:11306:17279:1542_CONS_SUB_SUB	0,980769231	1	Asteroideae	Eupatorium serotinum	atcacgttttccgaaaacaaacaaaggttcagaaagcgaaaataaaaaagag	EC_2106_CMP_0779	GU818001	21	0	0	0	0	0	0	0	0	0	0	0	0	0	0	0	0	0	0	0	0	0	0	0	0	0	0	0	0	0	0	0	0	0	0	0	0	0	0	0	0
178	NB501850:196:HFGJTAFXY:1:11101:26629:1115_CONS_SUB_SUB, NB501473:464:H7LNWBGXC:1:11101:2410:4884_CONS_SUB_SUB_CMP	0,980769231	1	Caltha	Caltha scaposa	atccggttttcagaaaacaaaaaaggggattcagaaagcaagaatcaaaaag	GQ244674_1685	AY365379	32159	0	0	0	0	0	0	0	0	0	0	0	0	0	0	0	0	0	0	0	0	0	0	0	0	0	0	0	0	0	0	0	0	0	0	0	0	0	0	0	0
179	NB501850:196:HFGJTAFXY:1:11101:22975:3232_CONS_SUB_SUB_CMP	0,980769231	1	Pooideae	Triticum aestivum	atccgtgttttgagaaaagaaggggttctcgaactagaatacaaaggaaaag	GQ245078	LS992082.5	1	0	0	0	0	0	0	0	0	0	0	0	0	0	0	0	0	0	0	0	0	0	0	0	0	0	0	0	0	0	0	0	0	0	0	0	0	0	0	0	0
180	NB501473:464:H7LNWBGXC:1:11108:14158:17523_CONS_SUB_SUB_CMP	0,980769231	1	Rosoideae	Rubus occidentalis	atcccgttttatgaaaacaaacaaaggtttcagaaagcgagaataaataaag	GQ245528	EF055333	63	0	0	0	0	0	0	0	0	0	0	0	0	0	0	0	0	0	0	0	0	0	0	0	0	0	0	0	0	0	0	0	0	0	0	0	0	0	0	0	0
181	NB501473:464:H7LNWBGXC:1:11105:8455:16172_CONS_SUB_SUB	0,980769231	1	Rosoideae	Spenceria ramalana	atcccgttttatgaaaacaaacaagggtttcacaaagcgagaataaataaag	3182a_CMP_0676	KY419995	130	0	0	0	0	0	0	0	0	0	0	0	0	0	0	0	0	0	0	0	0	0	0	0	0	0	0	0	0	0	0	0	0	0	0	0	0	0	0	0	0
182	NB501473:464:H7LNWBGXC:1:11110:11552:12578_CONS_SUB_SUB, NB501850:142:HV2WTBGX7:1:11111:19698:3133_CONS_SUB_SUB, HWI-D00104:303:C7V60ANXX:8:1101:14330:25078_CONS_SUB_SUB	0,980769231	1	Rosoideae	Potentilla tetrandra	tcccgttttatgaaaacaaacaagggtttcagaaagcgagaataaataaag	3182a_CMP_0676	KJ396315	453	0	0	0	0	0	0	0	0	0	0	0	0	0	0	0	0	0	0	0	0	0	0	0	0	0	0	0	0	0	0	0	0	0	0	0	0	0	0	0	0
183	NB501850:196:HFGJTAFXY:1:11104:18610:16988_CONS_SUB_SUB_CMP	0,980769231	1	Viola	Viola brevistipulata	atccggttttttgaaattaaaaaaaaagtttatatagacagaataaaaaag	GQ245658	JF767167	23	0	0	0	0	0	0	0	0	0	0	0	0	0	0	0	0	0	0	0	0	0	0	0	0	0	0	0	0	0	0	0	0	0	0	0	0	5	1	0	0
184	NB501850:196:HFGJTAFXY:1:11103:19378:6343_CONS_SUB_SUB_CMP, NB501473:464:H7LNWBGXC:1:13206:2474:1679_CONS_SUB_SUB	0,981132075	1	Magnoliophyta	Festuca pratensis	tccgtgttttgagaaaacaaggaggttctcgaactagaatacaaaggaaaag	EC_2950_CMP_1146	AY177340	32	0	0	0	0	0	0	0	0	0	0	0	0	0	0	0	0	0	0	0	0	0	0	0	0	0	0	4	0	0	0	0	0	0	2	0	0	2	0	0	0
185	NB501473:464:H7LNWBGXC:1:12305:24733:11504_CONS_SUB_SUB_CMP	0,981132075	1	Pooideae	Poa gymnantha	atccgtgttttgaaaaaacaagggggttctcgaactagaatacaaaggaaaag	GQ245115	KX872845	37	0	0	0	0	0	0	0	0	0	0	0	0	0	0	0	0	0	0	0	0	0	0	0	0	0	0	0	0	0	0	0	0	0	0	0	0	0	0	0	0
186	NB501473:464:H7LNWBGXC:1:11107:18507:1758_CONS_SUB_SUB_CMP	0,981132075	1	Pooideae	Poa apiculata	atctgtgttttgagaaaacaagggggttctcgaactagaatacaaaggaaaag	GQ245115	EU792469	255	0	0	0	0	0	0	0	0	0	0	0	0	0	0	0	0	0	0	0	0	0	0	0	0	0	0	0	0	0	0	0	0	0	0	0	0	0	0	0	0
187	NB501473:464:H7LNWBGXC:1:11105:2018:6707_CONS_SUB_SUB	0,981132075	1	Saxifraga	Saxifraga angustata	atcctattttaagaaaacaaaacacaagggttcagaaagagaaaataaaaaag	GQ245517_1812	LN812585	18	0	0	0	0	0	0	0	0	0	0	0	0	0	0	0	0	0	0	0	0	0	0	0	0	0	0	0	0	0	0	0	0	0	0	0	0	0	0	0	0
188	NB501473:464:H7LNWBGXC:1:11211:21829:3998_CONS_SUB_SUB	0,981132075	1	Saxifraga	Saxifraga punctulata	atcctgttttaagaaaacaaaacacaagggttcagaaagagagaatcaaaaag	GQ245515_1814	KR065685	66	0	0	0	0	0	0	0	0	0	0	0	0	0	0	0	0	0	0	0	0	0	0	0	0	0	0	0	0	0	0	0	0	0	0	0	0	0	0	0	0
189	HWI-D00104:303:C7V60ANXX:8:1101:17622:94587_CONS_SUB_SUB	0,981481481	1	Papaver	Meconopsis integrifolia	atcctgttttcagaaaacaaattaagggatttctgaaagcgagaataaaaaag	GQ245206_2046	AY328233	72	0	0	0	0	0	0	0	0	0	0	0	0	0	0	0	0	0	0	0	0	0	0	0	0	0	0	0	0	0	0	0	0	0	0	0	0	0	0	0	0
190	NB501850:196:HFGJTAFXY:1:11101:11485:3870_CONS_SUB_SUB	0,981818182	1	Lathyrus sylvestris	Hedysarum tibeticum	atcctgctttccgaaaacaaataaaagttcagaaagtgaaaataaaaaaaaaaag	EC_2594_CMP_1002	KP338307	3111	0	0	0	0	0	0	0	0	0	0	0	0	0	0	0	0	0	0	1418	0	0	0	0	0	0	0	0	0	0	0	0	0	0	0	0	0	0	0	0	0
191	NB501473:464:H7LNWBGXC:1:11105:3501:12732_CONS_SUB_SUB, HWI-D00104:303:C7V60ANXX:8:1101:8256:5097_CONS_SUB_SUB_CMP	0,981818182	1	Saxifraga	Saxifraga cernua	atcctgttttaagaaagcaacatacaagggttcagaaaaagcgaaaaaagaatag	GQ245513_1815	AJ238765	1563	0	0	0	0	0	0	0	0	0	0	0	0	0	0	0	0	0	0	0	0	0	0	0	0	0	0	0	0	0	0	0	0	0	0	0	0	0	0	0	0
192	NB501850:196:HFGJTAFXY:1:11208:21913:2534_CONS_SUB_SUB	0,982758621	1	Rhodiola rosea	Rhodiola rosea	atcttcttttccgaaaccaaacccaaatacaggggttcaaaaagcgcgaatagaaaag	GQ245394_1902	KX078537	15	0	0	0	0	0	0	0	0	0	0	0	0	0	0	0	0	0	0	0	0	0	0	0	0	0	0	0	0	0	0	0	0	0	0	0	0	0	0	0	0
193	NB501850:196:HFGJTAFXY:1:11103:21582:15730_CONS_SUB_SUB, NB501473:464:H7LNWBGXC:1:21202:21665:19130_CONS_SUB_SUB_CMP	0,987654321	1	Cariceae	Carex parva	atcttctttttgagaaaaagaaatatataaaatatttcttatttcagataagaaatattttatttcttatttaatattaaa	EC_2439_CMP_0948	AF164935	94	0	0	0	0	0	0	0	0	0	0	0	0	0	0	0	0	0	0	0	0	0	0	0	0	0	0	0	0	0	0	0	0	0	0	0	0	0	0	0	0
194	HWI-D00104:303:C7V60ANXX:8:1104:6330:81048_CONS_SUB_SUB	0,988372093	1	Potamogeton	Potamogeton lucens	atccctgttttgagaaaaaagggtttattttctctatttcgaattttctattatatagaaattcgaaaataacaatttaagaaagg	EC_3075_CMP_1199	EF428376	75	0	0	0	0	0	0	0	0	0	0	0	0	0	0	0	0	0	0	0	0	0	0	0	0	0	0	0	0	0	0	0	0	0	0	0	0	0	0	0	0
195	NB501473:464:H7LNWBGXC:1:13210:12805:20246_CONS_SUB_SUB	0,988372093	1	Potamogeton	Potamogeton octandrus	atccctgttttgagaaaaaagggtttattttctctatttcgaattttctattatatagaaattctaaaataagaattttaaaaagg	EC_3069_CMP_1196	AB744009	26	0	0	0	0	0	0	0	0	0	0	0	0	0	0	0	0	0	0	0	0	0	0	0	0	0	0	0	0	0	0	0	0	0	0	0	0	0	0	0	0
196	NB501473:464:H7LNWBGXC:1:11101:8965:17119_CONS_SUB_SUB	0,988372093	1	Potamogeton	Potamogeton alpinus	atccctgttttgagaagaaagggtttattttctctatttcgaattttctattatatagaaattcgaaaataacaatttaaaaaagg	EC_3075_CMP_1199	EF428411	117	0	0	0	0	0	0	0	0	0	0	0	0	0	0	0	0	0	0	0	0	0	0	0	0	0	0	0	0	0	0	0	0	0	0	0	0	0	0	0	0
197	NB501473:464:H7LNWBGXC:1:11101:6374:3585_CONS_SUB_SUB_CMP, NB501850:142:HV2WTBGX7:1:11105:24686:13615_CONS_SUB_SUB, HWI-D00104:303:C7V60ANXX:8:1102:16215:50294_CONS_SUB_SUB_CMP	0,988372093	1	Potamogeton	Potamogeton perfoliatus	atccctgttttgagaaaaaagagtttattttctctatttcgaattttctattatatagaaattcgaaaataacaatttaaaaaagg	EC_3075_CMP_1199	KX696986	715	0	0	0	0	0	0	0	0	0	0	0	0	0	0	0	0	0	0	0	0	0	0	0	0	0	0	0	0	0	0	0	0	0	0	0	0	0	0	0	0
198	NB501850:196:HFGJTAFXY:1:11101:17568:1512_CONS_SUB_SUB, NB501473:464:H7LNWBGXC:1:11101:19222:1691_CONS_SUB_SUB_CMP	0,988372093	1	Potamogeton	Potamogeton perfoliatus	atccctgttttgagaaaaaagggtttattttctctatttcaaattttctattatatagaaattcgaaaataacaatttaaaaaagg	EC_3075_CMP_1199	EF428383	30882	7	0	0	0	0	0	0	0	0	0	0	0	0	4132	0	0	0	0	241	0	0	0	0	0	0	0	0	0	0	0	0	0	0	0	0	18	0	0	0	0
199	NB501850:196:HFGJTAFXY:1:11101:20739:1114_CONS_SUB_SUB, NB501473:464:H7LNWBGXC:1:11101:18926:1497_CONS_SUB_SUB	0,988372093	1	Potamogeton	Potamogeton crispus	atccctgttttgagaaaaaagggtttattttctctatttcgaattttctattatatagaaattcaaaataacaatttaaaaaagg	EC_3075_CMP_1199	DQ786426	161601	613	0	0	0	0	0	0	0	0	0	0	0	142	0	0	0	0	0	0	0	0	0	0	0	0	0	0	334	0	0	0	0	0	0	0	100950	0	0	0	0
200	NB501473:464:H7LNWBGXC:1:11101:16895:1825_CONS_SUB_SUB_CMP, HWI-D00104:303:C7V60ANXX:8:1101:6706:5832_CONS_SUB_SUB	0,988372093	1	Potamogeton	Potamogeton perfoliatus	atccctgttttgagaaaaagggtttattttctctatttcgaattttctattatatagaaattcgaaaataacaatttaaaaaagg	EC_3075_CMP_1199	KX696987	30391	0	0	0	0	0	0	0	0	0	0	0	0	0	0	0	0	0	0	0	0	0	0	0	0	0	0	0	0	0	0	0	0	0	0	0	0	0	0	0	0
201	NB501473:464:H7LNWBGXC:1:11109:4694:6907_CONS_SUB_SUB	0,988372093	1	Potamogetonaceae	Stuckenia pectinata	atccctgttttgagaaaatagggtttattttctatatttcgaattttctattatatagaaattcgaaaataagaatttaaaaaagg	EC_3090b_CMP_1209	EF428380	50	0	0	0	0	0	0	0	0	0	0	0	0	0	0	0	0	0	0	0	0	0	0	0	0	0	0	0	0	0	0	0	0	0	0	0	0	0	0	0	0
202	NB501850:196:HFGJTAFXY:1:11101:9555:17942_CONS_SUB_SUB	0,988372093	1	Stuckenia	Stuckenia filiformis	atccctgttttgagaaaaaagggtttattttctatattttgaattttctattatatagaaattcaaaaataagaatttaaaaaagg	GQ245573	KT175306	486	0	71	0	0	0	0	0	1	0	0	1	2	2	4	0	0	0	2	3	0	3	1	0	0	0	0	0	0	0	0	0	0	0	109	0	0	0	0	0	0
203	NB501850:196:HFGJTAFXY:1:11101:24805:3035_CONS_SUB_SUB, NB501473:464:H7LNWBGXC:1:11101:10470:9254_CONS_SUB_SUB_CMP	1	0,978723404	Abies	Abies koreana	atccggttcatagagaaaagggtttctctccttctcctaaggaaagg	EC_2854b_CMP_1099	JF417354	4890	0	0	0	0	0	0	0	0	0	0	0	0	0	0	0	0	0	0	0	0	0	0	0	0	0	0	0	0	0	0	0	0	0	0	0	0	0	0	0	0
204	HWI-D00104:303:C7V60ANXX:8:1102:14244:17962_CONS_SUB_SUB	1	0,961538462	Achillea millefolium	Asteroideae	atcacgttttccgaaaacaaacaaaggttaagaaagcgaaaagaaaaaaaa	GQ244530_1801	DQ267618	127	0	0	0	0	0	0	0	0	0	0	0	0	0	0	0	0	0	0	0	0	0	0	0	0	0	0	0	0	0	0	0	0	0	0	0	0	0	0	0	0
205	NB501850:196:HFGJTAFXY:1:11101:6552:1248_CONS_SUB_SUB_CMP, NB501473:464:H7LNWBGXC:1:11202:14704:14119_CONS_SUB_SUB_CMP, NB501850:142:HV2WTBGX7:1:11109:16806:9550_CONS_SUB_SUB	1	0,983870968	Aconitum lycoctonum	Aconitum	atcctgtttttagaaaacaaatcaaaatcaaataaagggttcagaaagcaagaataaaaaag	3105_CMP_1391	AY150248	1541	0	0	0	0	0	0	0	0	0	0	0	0	0	0	0	0	0	0	0	0	0	0	0	0	0	0	627	0	0	0	0	0	0	0	0	0	0	0	0	0
206	NB501850:196:HFGJTAFXY:1:11101:2870:9686_CONS_SUB_SUB, NB501473:464:H7LNWBGXC:1:11103:16546:9611_CONS_SUB_SUB, NB501850:142:HV2WTBGX7:1:11104:4620:12415_CONS_SUB_SUB, HWI-D00104:303:C7V60ANXX:8:1101:6721:2444_CONS_SUB_SUB	1	0, 0.9375	Aconogonon	root, Polygonoideae	ctcctgctttccaaaaataagcataaaaaagg	GQ244537_1795	LN010483, EF653790	1985	0	0	0	0	0	0	0	0	0	0	0	0	0	0	0	0	0	0	0	0	0	0	0	0	0	0	111	0	0	0	0	0	0	0	0	15	9	175	0	0
207	NB501850:196:HFGJTAFXY:1:11101:14286:6502_CONS_SUB_SUB, NB501473:464:H7LNWBGXC:1:11105:1303:5343_CONS_SUB_SUB, NB501850:142:HV2WTBGX7:1:11103:15838:1261_CONS_SUB_SUB	1	0,96875	Aconogonon alpinum	Koenigia tripterocarpa	ctcccgctttccaaaaataagcataaaaaagg	EC_3031_CMP_1187	GQ244536	20178	0	0	0	0	0	0	0	0	0	0	0	0	0	0	0	0	0	0	0	0	0	0	0	0	0	0	0	0	0	0	0	0	0	0	0	0	0	0	0	0
208	NB501473:464:H7LNWBGXC:1:12105:10589:6288_CONS_SUB_SUB, NB501850:142:HV2WTBGX7:1:11103:3114:1458_CONS_SUB_SUB_CMP	1	1	Aconogonon tripterocarpum	Koenigia tripterocarpa	ctcccgctttccaaaaataatcataaaaaagg	GQ244536_1796	GQ244536	3842	0	0	0	0	0	0	0	0	0	0	0	0	0	0	0	0	0	0	0	0	0	0	0	0	0	0	0	0	0	0	0	0	0	0	0	0	0	0	0	0
209	NB501473:464:H7LNWBGXC:1:11101:2469:2364_CONS_SUB_SUB	1	0,980769231	Acorus calamus	Acorus tatarinowii	atcctgttttgataaaacaaagtttcatttcataaaacgagaataaaaaagg	EC_2001_CMP_0724	EU814695	4160	0	0	0	0	0	0	0	0	0	0	0	0	0	0	0	0	0	0	0	0	0	0	0	0	0	0	0	0	0	0	0	0	0	0	0	0	0	0	0	0
210	NB501473:464:H7LNWBGXC:1:11209:24223:4597_CONS_SUB_SUB_CMP	1	0,98	Adoxa moschatellina	Sinadoxa corydalifolia	atcctgtttttcgaaaacaaacaaaggtttagaaagcgaaaatcagaaag	GQ244538_1794	AF366926	83	0	0	0	0	0	0	0	0	0	0	0	0	0	0	0	0	0	0	0	0	0	0	0	0	0	0	0	0	0	0	0	0	0	0	0	0	0	0	0	0
211	NB501850:196:HFGJTAFXY:1:11101:2012:6012_CONS_SUB_SUB, NB501473:464:H7LNWBGXC:1:11101:25192:13482_CONS_SUB_SUB_CMP, NB501850:142:HV2WTBGX7:1:11103:18499:12263_CONS_SUB_SUB_CMP, HWI-D00104:303:C7V60ANXX:8:1101:13657:2181_CONS_SUB_SUB_CMP	1	0,983050847	Agrostidinae	Agrostis tolucensis	atccgtgttttgagaaaacaaaggggttctcgaatcgaactagaatacaaaggaaaag	2923_CMP_0635	KX872610	5132	25	0	0	0	0	0	0	0	0	0	0	0	0	0	0	0	0	0	0	0	0	0	0	0	0	0	0	0	0	0	0	0	0	0	0	0	72	0	0	0
212	NB501850:196:HFGJTAFXY:1:11101:14633:1495_CONS_SUB_SUB	1	0,979591837	Alchemilla	Alchemilla flabellata	atcccgttttatgaaaacaaaggtttcagaaagcgagaataaataagg	EC_3165_CMP_1244	EU072618	2659	0	0	0	0	0	0	0	0	0	0	0	0	0	0	0	0	0	0	0	0	0	0	0	0	0	0	41	0	0	0	0	0	0	0	0	0	52	0	0	0
213	NB501850:142:HV2WTBGX7:1:11106:7963:11012_CONS_SUB_SUB, HWI-D00104:303:C7V60ANXX:8:1101:16493:3606_CONS_SUB_SUB	1	0,950819672	Alnus	Ticodendron incognitum	atcctgttttccgaaaacaaataaaacaaattgaagggttcataaagcgagactaaaaaag	2207_CMP_0525	AY147073	154	0	0	0	0	0	0	0	0	0	0	0	0	0	0	0	0	0	0	0	0	0	0	0	0	0	0	0	0	0	0	0	0	0	0	0	0	0	0	0	0
214	NB501850:196:HFGJTAFXY:1:11101:5122:4811_CONS_SUB_SUB, NB501473:464:H7LNWBGXC:1:11101:11794:1860_CONS_SUB_SUB, NB501850:142:HV2WTBGX7:1:11103:19573:1246_CONS_SUB_SUB, HWI-D00104:303:C7V60ANXX:8:1101:2312:2244_CONS_SUB_SUB	1	0, 0.934426229508	Alnus alnobetula	root, Ticodendron incognitum	atcctgttttccgaaaacaaataaaacaaattgaagggttcataaagcgagactaaaaag	2213_CMP_0528	LN010483, AY147073	79487	0	0	0	0	0	0	0	0	0	0	0	0	0	0	0	0	0	0	0	0	0	0	0	0	0	0	0	0	0	0	0	0	0	0	0	0	0	0	0	0
215	NB501473:464:H7LNWBGXC:1:11105:19805:1879_CONS_SUB_SUB_CMP	1	0,979591837	Alopecurinae	Poeae	atccgtgttttgagaagggggttctcgaactagaatacaaaggaaaag	2902_CMP_0629	GQ245350	677	0	0	0	0	0	0	0	0	0	0	0	0	0	0	0	0	0	0	0	0	0	0	0	0	0	0	0	0	0	0	0	0	0	0	0	0	0	0	0	0
216	NB501473:464:H7LNWBGXC:1:11305:9794:2051_CONS_SUB_SUB_CMP	1	0,962264151	Alopecurus aequalis	Coleanthinae	atccgtattttgagaaaacctgggggttctcgaactagaatacaaaggaaaag	GQ244549_1784	EU792431	81	0	0	0	0	0	0	0	0	0	0	0	0	0	0	0	0	0	0	0	0	0	0	0	0	0	0	0	0	0	0	0	0	0	0	0	0	0	0	0	0
217	HWI-D00104:303:C7V60ANXX:8:1101:16884:51476_CONS_SUB_SUB_CMP	1	1	Alyssum obovatum	Alyssum obovatum	atcctggcttacgcgaacaaaccagagtttcaaaagcg	GQ244551_1782	GQ244551	691	0	0	0	0	0	0	0	0	0	0	0	0	0	0	0	0	0	0	0	0	0	0	0	0	0	0	0	0	0	0	0	0	0	0	0	0	0	0	0	0
218	NB501850:196:HFGJTAFXY:1:11101:23896:14764_CONS_SUB_SUB, NB501473:464:H7LNWBGXC:1:11302:8651:17934_CONS_SUB_SUB_CMP	1	0, 0.943396226415	Amaranthaceae	root, Chenopodium album	ctccttttgtcaaaagcaaaaaagaaagattcagaaagcaagaataaaaaaag	2020_CMP_0487	LN010483, HE577609	603	0	0	0	0	0	0	0	0	0	0	0	0	0	0	0	0	0	0	0	0	0	0	0	0	0	0	0	0	0	0	0	0	0	0	0	0	0	0	0	0
219	NB501850:196:HFGJTAFXY:1:11101:8291:1242_CONS_SUB_SUB_CMP, NB501473:464:H7LNWBGXC:1:11101:9850:3562_CONS_SUB_SUB	1	0,98	Anaphalis margaritacea	Asteraceae	atcacgttttccgaaaacaaacaaaggttcagaaagcgaaaatcaaaag	EC_2100_CMP_0775	AY216125	7926	0	0	0	0	0	0	0	0	0	0	1	18	30	0	0	0	0	0	6	0	1	0	0	0	0	0	0	0	0	0	0	0	0	1	0	0	576	575	1	0
220	NB501850:142:HV2WTBGX7:1:11103:15781:12323_CONS_SUB_SUB	1	1	Andreaea	Andreaea rupestris	atcctatttctcggaaataagaaataa	513_0276	AF478294	328	0	0	0	0	0	0	0	0	0	0	0	0	0	0	0	0	0	0	0	0	0	0	0	0	0	0	0	0	0	0	0	0	0	0	0	0	0	0	0	0
221	NB501850:142:HV2WTBGX7:1:11108:24036:16271_CONS_SUB_SUB	1	0	Andreaea blyttii	root	atcctatttccaagaaataa	673_0349	LN010483	65	0	0	0	0	0	0	0	0	0	0	0	0	0	0	0	0	0	0	0	0	0	0	0	0	0	0	0	0	0	0	0	0	0	0	0	0	0	0	0	0
222	NB501850:142:HV2WTBGX7:1:11206:1076:6426_CONS_SUB_SUB	1	0,962962963	Andreaea nivalis	Andreaea rupestris	atcctacttctcggaaataagaaataa	676_0351	AF478294	31	0	0	0	0	0	0	0	0	0	0	0	0	0	0	0	0	0	0	0	0	0	0	0	0	0	0	0	0	0	0	0	0	0	0	0	0	0	0	0	0
223	NB501473:464:H7LNWBGXC:1:11101:10292:12233_CONS_SUB_SUB_CMP, NB501850:142:HV2WTBGX7:1:11106:24261:13419_CONS_SUB_SUB_CMP, HWI-D00104:303:C7V60ANXX:8:1101:3359:4977_CONS_SUB_SUB	1	0,97826087	Andromeda polifolia	Leucothoe	atcctttttttttggcaaacaaacaaagattccgaaagaaaaaag	GQ244554_1780	JF801628	1610	0	0	0	0	0	0	0	0	0	0	0	0	0	0	0	0	0	0	0	0	0	0	0	0	0	0	0	0	0	0	0	0	0	0	0	0	0	0	0	0
224	NB501850:196:HFGJTAFXY:1:11101:26119:10236_CONS_SUB_SUB	1	0,978723404	Androsace chamaejasme	Androsace	atcctctttttagaaaacaaagattaaaggaaaataaaaaaggggcg	GQ244555_1779	AY274951	391	0	0	0	0	0	0	0	0	0	0	0	0	0	0	0	0	0	0	0	0	0	0	0	0	0	0	0	0	0	0	0	0	0	0	0	0	0	0	0	0
225	NB501473:464:H7LNWBGXC:1:12207:23796:9768_CONS_SUB_SUB_CMP, HWI-D00104:303:C7V60ANXX:8:1101:2946:22454_CONS_SUB_SUB_CMP	1	0,961538462	Androsace chamaejasme	Androsace	atcctctttttagaaaacaaagattaaaggaaaataaaataaaaaaggggcg	GQ244556_1778	MG198845	259	0	0	0	0	0	0	0	0	0	0	0	0	0	0	0	0	0	0	0	0	0	0	0	0	0	0	0	0	0	0	0	0	0	0	0	0	0	0	0	0
226	HWI-D00104:303:C7V60ANXX:8:1101:9848:41176_CONS_SUB_SUB	1	1	Androsace septentrionalis	Androsace septentrionalis	atcctctttttagaattttagaaaacaaaaatgaaagaaaaaaaaaaggggg	GQ244558_1776	AY274959	11	0	0	0	0	0	0	0	0	0	0	0	0	0	0	0	0	0	0	0	0	0	0	0	0	0	0	0	0	0	0	0	0	0	0	0	0	0	0	0	0
227	NB501473:464:H7LNWBGXC:1:11104:21853:10491_CONS_SUB_SUB_CMP	1	0,980769231	Anemone	Anemone multiceps	atccttatttcagaaaacaaaagggggttcagaaagcaagaataaaaaaag	EC_3110a_CMP_1218	GQ244560	102	0	0	0	0	0	0	0	0	0	0	0	0	0	0	0	0	0	0	0	0	0	0	0	0	0	0	0	0	0	0	0	0	0	0	0	0	0	0	0	0
228	NB501850:196:HFGJTAFXY:1:11101:22362:8510_CONS_SUB_SUB_CMP, NB501473:464:H7LNWBGXC:1:11105:19933:15207_CONS_SUB_SUB_CMP, NB501850:142:HV2WTBGX7:1:11203:18533:8808_CONS_SUB_SUB_CMP	1	0,985294118	Anemone	Anemone narcissiflora	atccttttttgttttcagaaaaaacaaacaaaacaaaagggcttcagaaagcaaaaataaacataaag	EC_3114_CMP_1221	AB219589	406	0	6	0	0	0	0	0	0	0	0	0	0	0	0	0	0	0	0	0	0	0	0	0	0	0	0	0	0	0	0	0	0	0	0	0	0	83	60	0	0
229	NB501473:464:H7LNWBGXC:1:11101:14909:10848_CONS_SUB_SUB, NB501850:142:HV2WTBGX7:1:11107:17849:13116_CONS_SUB_SUB, HWI-D00104:303:C7V60ANXX:8:1101:17909:3654_CONS_SUB_SUB_CMP	1	0,961538462	Anemone patens	Anemone	atccttatttcagaaaacaaaagagggttcagaaagcaagaataaaaaaag	3131_CMP_1392	GQ244560	542	0	0	0	0	0	0	0	0	0	0	0	0	0	0	0	0	0	0	0	0	0	0	0	0	0	0	0	0	0	0	0	0	0	0	0	0	0	0	0	0
230	NB501850:142:HV2WTBGX7:1:11105:6926:19284_CONS_SUB_SUB	1	1	Anemone richardsonii	Anemone richardsonii	atccttttttgttttcagaaaacaaacaaaagggctttagaaagcaagacaaaag	GQ244566_1770	GQ244566	85	0	0	0	0	0	0	0	0	0	0	0	0	0	0	0	0	0	0	0	0	0	0	0	0	0	0	0	0	0	0	0	0	0	0	0	0	0	0	0	0
231	NB501850:196:HFGJTAFXY:1:11101:3778:1060_CONS_SUB_SUB, NB501473:464:H7LNWBGXC:1:11101:17538:1385_CONS_SUB_SUB_CMP, NB501850:142:HV2WTBGX7:1:11103:24319:4315_CONS_SUB_SUB_CMP, HWI-D00104:303:C7V60ANXX:8:1101:11927:2076_CONS_SUB_SUB	1	0,980392157	Anthemideae	Asteraceae	atcacgttttccgaaaacaaacaaaggttcagaaagcgaaaagaaaaaaaa	GQ245580	JX073788	595022	37	331	0	0	479	0	0	48	0	1	61	0	22612	11926	0	1248	16	0	1503	0	0	869	0	0	0	0	4116	0	0	0	0	0	0	250	0	0	2218	151	1129	3
232	NB501850:196:HFGJTAFXY:1:11101:5485:1740_CONS_SUB_SUB_CMP, NB501473:464:H7LNWBGXC:1:11101:24174:4781_CONS_SUB_SUB_CMP	1	0,980769231	Anthemideae	Asteroideae	atcacgttttccgaaaacaaacaaaggttcagaaagcgaaaagaaaaaaaaa	GQ245579	DQ267617	19747	12	0	0	0	0	0	0	0	0	0	0	0	34	30	0	649	0	0	3	0	0	2	0	0	0	0	879	0	0	0	0	0	0	0	0	0	17	123	1	0
233	HWI-D00104:303:C7V60ANXX:8:1101:3939:50649_CONS_SUB_SUB	1	0,97826087	Apiaceae	Apioideae	atcctattttacaaaaacaaacaaaggcccagaaggtgaaaaaag	2063_CMP_0494	GQ245178	122	0	0	0	0	0	0	0	0	0	0	0	0	0	0	0	0	0	0	0	0	0	0	0	0	0	0	0	0	0	0	0	0	0	0	0	0	0	0	0	0
234	NB501850:196:HFGJTAFXY:1:11101:22314:1490_CONS_SUB_SUB, NB501473:464:H7LNWBGXC:1:11205:17808:17269_CONS_SUB_SUB_CMP, NB501850:142:HV2WTBGX7:1:11104:7417:5296_CONS_SUB_SUB_CMP, HWI-D00104:303:C7V60ANXX:8:1101:10628:14796_CONS_SUB_SUB	1	0,97826087	Apiaceae	Pastinaca pimpinellifolia	atcctattttccaaaaacaaacaaaggcccagaaggtgaaaaaag	2046_CMP_0492	KM035850	7411	0	0	0	0	0	0	0	0	0	0	0	0	0	0	0	0	0	0	155	0	0	0	0	0	0	0	0	0	0	0	0	0	0	0	0	0	0	169	0	0
235	NB501473:464:H7LNWBGXC:1:11101:20522:7242_CONS_SUB_SUB_CMP	1	0,954545455	Araceae	Araceae	atccttgttttgagaaaaaag	EC_2083b_CMP_0768	AY248995	604	0	0	0	0	0	0	0	0	0	0	0	0	0	0	0	0	0	0	0	0	0	0	0	0	0	0	0	0	0	0	0	0	0	0	0	0	0	0	0	0
236	NB501473:464:H7LNWBGXC:1:11111:6358:4363_CONS_SUB_SUB	1	1	Arctostaphylos uva-ursi	Arctostaphylos uva-ursi	atcttttttttttttcgaaaataaagaaagattcagaaagcgaaaaaaaag	GQ244593_1748	GQ244593	65	0	0	0	0	0	0	0	0	0	0	0	0	0	0	0	0	0	0	0	0	0	0	0	0	0	0	0	0	0	0	0	0	0	0	0	0	0	0	0	0
237	NB501473:464:H7LNWBGXC:1:11101:7173:15417_CONS_SUB_SUB, NB501850:142:HV2WTBGX7:1:11103:25495:10282_CONS_SUB_SUB, HWI-D00104:303:C7V60ANXX:8:1102:5737:47099_CONS_SUB_SUB	1	0,96	Arctous	Arbutoideae	atctttttttttcgaaaataaagaaagattcagaaagcgaaaaaaaag	GQ244596_1745	FJ357293	638	0	0	0	0	0	0	0	0	0	0	0	0	0	0	0	0	0	0	0	0	0	0	0	0	0	0	0	0	0	0	0	0	0	0	0	0	0	0	0	0
238	NB501850:196:HFGJTAFXY:1:11103:2479:8964_CONS_SUB_SUB, NB501473:464:H7LNWBGXC:1:12104:12423:10795_CONS_SUB_SUB_CMP, NB501850:142:HV2WTBGX7:1:11104:13941:15290_CONS_SUB_SUB_CMP, HWI-D00104:303:C7V60ANXX:8:1101:3072:93002_CONS_SUB_SUB	1	0,980769231	Arnica	Asteroideae	atcacgttttccgaaaacaaacaaaggttcagaaagcgaaaataaaaaaaag	EC_2106_CMP_0779	AY216132	243	0	0	0	0	0	0	0	0	0	0	0	0	0	0	0	0	0	0	4	0	0	0	0	0	0	0	0	0	0	0	0	0	0	0	0	0	0	1	0	0
239	NB501850:196:HFGJTAFXY:1:11101:9277:1250_CONS_SUB_SUB, NB501473:464:H7LNWBGXC:1:11102:14745:9485_CONS_SUB_SUB_CMP, NB501850:142:HV2WTBGX7:1:11109:9305:7787_CONS_SUB_SUB_CMP	1	0,980769231	Artemisia gmelinii	Doronicum corsicum	atcacgttttccgaaaacaaacaaaggttcagaaagcgaaaagaaaaaaaag	EC_2112_CMP_0785	MG748517	55096	0	0	0	0	0	0	0	0	0	0	0	0	37	5	0	0	4	0	521	0	0	0	0	0	0	0	8	0	0	0	0	0	0	0	0	0	39	1	3	0
240	NB501850:196:HFGJTAFXY:1:11101:4896:10519_CONS_SUB_SUB, NB501473:464:H7LNWBGXC:1:11102:14157:7420_CONS_SUB_SUB	1	0,980392157	Aruncus dioicus	Kelseya uniflora	atcctgttttatgaaaacaagcaagggtttcataaaccgagaataaaagag	EC_3168_CMP_1248	DQ851232	1889	0	0	0	0	0	0	0	0	0	0	0	0	0	0	0	0	0	0	0	0	0	0	0	0	0	0	0	0	0	0	0	0	0	0	0	0	381	0	0	0
241	NB501850:142:HV2WTBGX7:1:11105:13801:7036_CONS_SUB_SUB_CMP	1	1	Askellia nana	Crepis nana	atcacgttttccgaaaacaaacacaggttcagaaagcgaaaatcaaaaag	GQ244619_1730	GQ244618	24	0	0	0	0	0	0	0	0	0	0	0	0	0	0	0	0	0	0	0	0	0	0	0	0	0	0	0	0	0	0	0	0	0	0	0	0	0	0	0	0
242	NB501850:196:HFGJTAFXY:1:11101:14194:1120_CONS_SUB_SUB_CMP, NB501473:464:H7LNWBGXC:1:11101:21502:1161_CONS_SUB_SUB, NB501850:142:HV2WTBGX7:1:11104:16039:4043_CONS_SUB_SUB, HWI-D00104:303:C7V60ANXX:8:1101:3142:2430_CONS_SUB_SUB	1	0,980392157	Asteraceae	Asteraceae	atcacgttttccgaaaacaaacaaaggttcagaaagcgaaaataaaaaag	GQ245595	HQ158420	150666	42	42	0	0	1814	0	0	0	0	0	23	13	185	0	0	0	0	0	19	0	346	1404	0	0	0	0	225	4	0	0	0	0	0	48	0	0	3034	4707	0	1
243	NB501850:196:HFGJTAFXY:1:11101:2087:1062_CONS_SUB_SUB, NB501473:464:H7LNWBGXC:1:11101:4254:2042_CONS_SUB_SUB_CMP, NB501850:142:HV2WTBGX7:1:11103:14334:6180_CONS_SUB_SUB, HWI-D00104:303:C7V60ANXX:8:1101:8658:39104_CONS_SUB_SUB_CMP	1	0,980392157	Asteraceae	Asteraceae	atcacgttttccgaaaacaaacaaaggttcagaaagcgaaaatcaaaaag	GQ245063	AY216034	340622	10	55	0	0	0	0	0	0	0	0	1112	22850	36850	210	0	706	0	0	956	0	238	0	1	0	0	0	24	322	0	0	0	0	1	76	0	0	3661	1889	860	4
244	NB501850:196:HFGJTAFXY:1:11102:22996:14988_CONS_SUB_SUB_CMP, NB501473:464:H7LNWBGXC:1:11211:10056:19987_CONS_SUB_SUB_CMP	1	0,98	Asteroideae	Decaneuropsis garrettiana	atcacgttttccgaaaacaaacaaaggttcagaaagcgaaaaaaaaaag	GQ245153	HQ158449	598	0	1	0	0	0	0	0	0	0	0	0	0	11	0	0	0	0	0	64	0	3	1	0	0	0	0	1	0	0	0	0	0	0	3	0	0	15	2	0	0
245	NB501850:196:HFGJTAFXY:1:11101:3963:1063_CONS_SUB_SUB, NB501473:464:H7LNWBGXC:1:11101:16658:6184_CONS_SUB_SUB, NB501850:142:HV2WTBGX7:1:11104:12186:14090_CONS_SUB_SUB_CMP, HWI-D00104:303:C7V60ANXX:8:1101:15275:4211_CONS_SUB_SUB_CMP	1	0,98	Asteroideae	Asteraceae	atcacgttttccgaaaacaagcaaaggttcagaaagcgaaaataaaaaag	2137_CMP_0504	EU385035	143397	35	153	0	0	6	0	0	3	0	0	1082	0	2675	0	0	0	0	0	329	0	58	2	0	1	0	1	0	190	0	0	0	0	0	0	0	0	844	5677	0	0
246	NB501850:196:HFGJTAFXY:1:11101:1742:1523_CONS_SUB_SUB, NB501473:464:H7LNWBGXC:1:11101:4605:2364_CONS_SUB_SUB_CMP	1	0,98	Asteroideae	Asteraceae	atcacgttttccgaaaacaagcaaaggttcagaaagcgaaaatcaaaaag	GQ245578	GU134538	9655	0	2	0	0	0	0	0	0	0	0	28	69	97	0	0	0	0	0	0	0	1	0	0	0	0	0	0	2	0	0	0	0	0	0	0	0	13	33	3	0
247	NB501850:196:HFGJTAFXY:1:11101:21768:2424_CONS_SUB_SUB, NB501473:464:H7LNWBGXC:1:12301:16417:2228_CONS_SUB_SUB, NB501850:142:HV2WTBGX7:1:11106:24203:8015_CONS_SUB_SUB, HWI-D00104:303:C7V60ANXX:8:1101:1696:42433_CONS_SUB_SUB_CMP	1	0,983050847	Astragalus	Astragalus	atcctgctttccgaaaacaaaaaaataaaagttcagaaagttaaaatgaaacaaaaaag	2580_CMP_0594	EU326041	2473	0	0	0	0	0	0	0	0	0	0	0	0	0	4	0	0	0	0	0	0	0	0	0	0	0	0	0	0	0	0	0	0	0	0	0	0	0	0	0	0
248	NB501850:196:HFGJTAFXY:1:11101:1335:1901_CONS_SUB_SUB_CMP, NB501473:464:H7LNWBGXC:1:11103:14010:4640_CONS_SUB_SUB_CMP, NB501850:142:HV2WTBGX7:1:11104:10037:4551_CONS_SUB_SUB_CMP, HWI-D00104:303:C7V60ANXX:8:1101:5895:16961_CONS_SUB_SUB	1	0,983050847	Astragalus	Astragalus	atcctgctttccgaaaacaaaaaaataaaagttcagaaagttaaaattaaacaaaaaag	GQ244628_1723	AB485934	5453	0	0	0	0	0	0	0	0	0	0	0	0	0	0	0	0	0	0	0	0	0	0	0	0	0	0	0	0	1574	0	0	0	0	0	0	0	38	0	0	0
249	NB501473:464:H7LNWBGXC:1:11210:7273:17777_CONS_SUB_SUB, NB501850:142:HV2WTBGX7:1:11106:19323:4670_CONS_SUB_SUB, HWI-D00104:303:C7V60ANXX:8:1101:20763:37213_CONS_SUB_SUB	1	0,954545455	Aulacomnium	Aulacomnium	atcgtgtttcggctgaaaacaa	520_0280	AF023728	213	0	0	0	0	0	0	0	0	0	0	0	0	0	0	0	0	0	0	0	0	0	0	0	0	0	0	0	0	0	0	0	0	0	0	0	0	0	0	0	0
250	NB501473:464:H7LNWBGXC:1:13309:22625:13766_CONS_SUB_SUB, HWI-D00104:303:C7V60ANXX:8:1101:4096:11462_CONS_SUB_SUB_CMP	1	1	Aulacomnium turgidum	Aulacomnium turgidum	atcgtgtttcggctaaaaacaa	521_0281	AF023728	305	0	0	0	0	0	0	0	0	0	0	0	0	0	0	0	0	0	0	0	0	0	0	0	0	0	0	0	0	0	0	0	0	0	0	0	0	0	0	0	0
251	NB501850:196:HFGJTAFXY:1:11101:6240:1082_CONS_SUB_SUB_CMP, NB501473:464:H7LNWBGXC:1:11101:24921:1526_CONS_SUB_SUB, NB501850:142:HV2WTBGX7:1:11103:18232:1115_CONS_SUB_SUB_CMP, HWI-D00104:303:C7V60ANXX:8:1101:1881:2208_CONS_SUB_SUB_CMP	1	0,967213115	Betula	Ticodendron incognitum	atcctgttttccgaaaacaaataaaacaaatttaagggttcataaagtgagaataaaaaag	2214_CMP_0529	AY147073	283330	0	0	0	0	0	0	0	0	0	0	0	0	0	0	0	0	0	0	0	0	0	0	0	0	0	0	0	0	0	0	0	0	0	1	0	0	0	0	0	0
252	NB501473:464:H7LNWBGXC:1:11102:5574:11995_CONS_SUB_SUB_CMP	1	0,979166667	Bidens radiata	Mollera angolensis	atcacgttttccgaaaacaaacaaaggttcagaaagcgaaaaaaaaag	2122_CMP_0503	LN607129	1680	0	0	0	0	0	0	0	0	0	0	0	0	0	0	0	0	0	0	0	0	0	0	0	0	0	0	0	0	0	0	0	0	0	0	0	0	0	0	0	0
253	NB501850:196:HFGJTAFXY:1:11201:11884:9463_CONS_SUB_SUB_CMP, NB501473:464:H7LNWBGXC:1:11102:25227:15040_CONS_SUB_SUB_CMP	1	1	Bidens radiata	Doronicum corsicum	atcacgttttccgaaaacaaacaaaggttcagaaagcgaaaaaaaaaaaag	2122_CMP_0502	MG748517	186	1	0	0	0	0	0	0	0	0	0	0	0	0	0	0	0	0	0	0	0	0	0	0	0	0	0	0	0	0	0	0	0	0	0	0	0	5	0	0	0
254	NB501473:464:H7LNWBGXC:1:11101:10203:9735_CONS_SUB_SUB, NB501850:142:HV2WTBGX7:1:11103:17890:2251_CONS_SUB_SUB_CMP, HWI-D00104:303:C7V60ANXX:8:1101:2882:5210_CONS_SUB_SUB_CMP	1	0.939393939394, 0	Bistorta	Bistorta, root	ctcctgctttacaaaaaggaagaataaaaaag	3034_CMP_0655	HQ843170, LN010483	7499	0	0	0	0	0	0	0	0	0	0	0	0	0	0	0	0	0	0	0	0	0	0	0	0	0	0	0	0	0	0	0	0	0	0	0	0	0	0	0	0
255	NB501850:196:HFGJTAFXY:1:11101:6329:1054_CONS_SUB_SUB, NB501473:464:H7LNWBGXC:1:11101:25166:1200_CONS_SUB_SUB, NB501850:142:HV2WTBGX7:1:11103:6177:1659_CONS_SUB_SUB, HWI-D00104:303:C7V60ANXX:8:1101:2542:2184_CONS_SUB_SUB	1	0,96969697	Bistorta vivipara	Bistorta subscaposa	ctcctgctttccaaaaaggaagaataaaaaag	GQ244644_1709	HQ843170	179896	0	0	0	0	0	0	0	0	0	0	0	0	0	0	0	0	0	0	0	0	637	0	0	0	0	0	47	0	0	0	0	0	0	0	0	5	4391	17583	0	0
256	NB501850:196:HFGJTAFXY:1:11207:19601:5722_CONS_SUB_SUB_CMP	1	0,975308642	Blysmopsis rufa	Blysmus compressus	atcttttttttgagaaaatgaaatatataaaatcttttttattatttttaataaagataatatttattatctaatattcaa	2365b_CMP_0564	AJ295766	21	0	0	0	0	0	0	0	0	0	0	0	0	0	10	0	0	0	0	0	0	0	0	0	0	0	0	11	0	0	0	0	0	0	0	0	0	0	0	0	0
257	HWI-D00104:303:C7V60ANXX:8:1102:1280:53183_CONS_SUB_SUB_CMP	1	0,956521739	Brachytheciaceae	Kindbergia dumosa	atattatttcgtttgaaaatga	1023_0012	KJ659028	73	0	0	0	0	0	0	0	0	0	0	0	0	0	0	0	0	0	0	0	0	0	0	0	0	0	0	0	0	0	0	0	0	0	0	0	0	0	0	0	0
258	NB501473:464:H7LNWBGXC:1:12309:26390:6901_CONS_SUB_SUB_CMP	1	0,979166667	Brassicaceae	Cardamineae	atccttgtttacgcgaacaaacctgagtttagaaagcgagaaaaaagg	2246_CMP_0537	AF079350	31	0	0	0	0	0	0	0	0	0	0	0	0	0	0	0	0	0	0	0	0	0	0	0	0	0	0	0	0	0	0	0	0	0	0	0	0	0	0	0	0
259	NB501850:196:HFGJTAFXY:1:11104:20055:5551_CONS_SUB_SUB_CMP, NB501473:464:H7LNWBGXC:1:13212:18383:8286_CONS_SUB_SUB_CMP, HWI-D00104:303:C7V60ANXX:8:1101:19331:11309_CONS_SUB_SUB_CMP	1	0,979166667	Braya	Asperuginoides axillaris	atcctggtttacgcgaacaaacctgagtttagaaagcgagaaaaagg	GQ244654_1701	GU181917	420	0	0	0	0	0	0	0	0	0	0	0	0	0	0	0	0	0	0	0	0	0	0	0	0	0	0	0	0	0	0	0	0	0	0	0	0	0	0	0	0
260	NB501850:196:HFGJTAFXY:1:11101:6884:7251_CONS_SUB_SUB, HWI-D00104:303:C7V60ANXX:8:1101:10039:41430_CONS_SUB_SUB_CMP	1	0,978723404	Braya	Brassicaceae	atcctggtttacgcgaataaacctgagtttagaaagcgagaaaaagg	GQ244653_1702	AY353202	199	0	8	0	0	0	0	0	0	0	0	0	0	0	0	0	0	0	0	0	0	0	0	0	0	0	0	0	0	0	0	0	0	0	0	0	0	102	0	0	0
261	NB501473:464:H7LNWBGXC:1:23104:16129:18422_CONS_SUB_SUB	1	0,983050847	Bromus ciliatus	Bromus	atccgtgttttgagaaaaaaaaaagggggggttctcgaactagaatacaaaggaaaag	2916_CMP_0632	AY367973	10	0	0	0	0	0	0	0	0	0	0	0	0	0	0	0	0	0	0	0	0	0	0	0	0	0	0	0	0	0	0	0	0	0	0	0	0	0	0	0	0
262	NB501473:464:H7LNWBGXC:1:11101:16636:9912_CONS_SUB_SUB_CMP, NB501850:142:HV2WTBGX7:1:11301:11784:2972_CONS_SUB_SUB_CMP, HWI-D00104:303:C7V60ANXX:8:1106:20691:46049_CONS_SUB_SUB	1	0,98245614	Bromus pumpellianus	Bromus	atccgtgttttgagaaaaaaaaagggggggttctcgaactagaatacaaaggaaaag	2918_CMP_0633	AY367965	442	0	0	0	0	0	0	0	0	0	0	0	0	0	0	0	0	0	0	0	0	0	0	0	0	0	0	0	0	0	0	0	0	0	0	0	0	0	0	0	0
263	NB501850:196:HFGJTAFXY:1:11101:22618:5268_CONS_SUB_SUB_CMP, NB501473:464:H7LNWBGXC:1:11202:16775:16147_CONS_SUB_SUB_CMP, HWI-D00104:303:C7V60ANXX:8:1104:4885:85823_CONS_SUB_SUB_CMP	1	0, 0.916666666667	Bryaceae	root, Bryaceae	attttattgtatattaaaaataa	1168_0053	LN010483, KX355931	174	0	0	0	0	0	0	0	0	0	0	0	0	0	0	0	0	0	0	0	0	2	0	0	0	0	0	0	0	0	0	0	0	0	0	0	0	0	19	0	0
264	HWI-D00104:303:C7V60ANXX:8:1101:3334:6714_CONS_SUB_SUB_CMP	1	0,954545455	Bryidae	Bryidae	atcttatttcatttgaaaataa	1418_0170	AF497119	235	0	0	0	0	0	0	0	0	0	0	0	0	0	0	0	0	0	0	0	0	0	0	0	0	0	0	0	0	0	0	0	0	0	0	0	0	0	0	0	0
265	NB501850:196:HFGJTAFXY:1:11303:14327:13367_CONS_SUB_SUB_CMP	1	0,956521739	Bryum	Bryaceae	attttattatatattaaaaataa	1024_0013	AY078298	16	0	0	0	0	0	0	0	0	0	0	0	0	0	0	0	0	0	0	0	0	0	0	0	0	0	0	0	0	0	0	0	0	0	0	0	0	0	0	0	0
266	NB501850:196:HFGJTAFXY:1:11101:12563:2840_CONS_SUB_SUB_CMP, NB501473:464:H7LNWBGXC:1:11207:14100:6854_CONS_SUB_SUB_CMP, NB501850:142:HV2WTBGX7:1:11109:19298:8634_CONS_SUB_SUB_CMP, HWI-D00104:303:C7V60ANXX:8:1101:11030:10506_CONS_SUB_SUB	1	0,956521739	Bryum	Plagiobryum purpurascens	attttattgtctattaaaaataa	1026_0014	AY078302	1885	0	0	0	0	0	0	0	0	0	0	0	0	0	0	0	0	0	0	0	0	0	0	0	0	0	0	0	0	0	0	0	0	0	0	0	0	0	19	0	0
267	NB501850:196:HFGJTAFXY:1:11101:10996:1096_CONS_SUB_SUB_CMP	1	1	Butomus umbellatus	Butomus umbellatus	atccttgttttgataaaacagaggtttcttttatatatattcttatatatgaaataagaatcaaaaagag	EC_2286_CMP_0871	DQ786413	3134	0	0	0	0	0	0	0	0	0	0	0	0	0	0	0	0	0	0	0	0	0	0	0	0	0	0	0	0	0	0	0	0	0	0	0	0	0	0	0	0
268	NB501850:196:HFGJTAFXY:1:11101:5091:11804_CONS_SUB_SUB_CMP, NB501473:464:H7LNWBGXC:1:11101:23555:7069_CONS_SUB_SUB_CMP, NB501850:142:HV2WTBGX7:1:11103:21879:2019_CONS_SUB_SUB_CMP, HWI-D00104:303:C7V60ANXX:8:1101:15930:44127_CONS_SUB_SUB	1	0,974358974	Cakile	Brassicaceae	atcctgggttacgcgaacaaaccagagtttagaaagcgg	EC_2252_CMP_0851	AJ854547	6576	0	0	0	0	0	0	0	0	0	0	0	0	0	0	0	0	0	0	0	0	0	0	0	0	0	0	0	0	0	0	0	0	0	0	0	0	0	0	0	0
269	NB501850:196:HFGJTAFXY:1:11101:16870:1289_CONS_SUB_SUB, NB501473:464:H7LNWBGXC:1:11101:7345:1525_CONS_SUB_SUB, NB501850:142:HV2WTBGX7:1:11103:4987:6900_CONS_SUB_SUB, HWI-D00104:303:C7V60ANXX:8:1101:4617:2246_CONS_SUB_SUB	1	1	Callitriche hermaphroditica	Callitriche hermaphroditica	atcctgtcttttcaaaacaaaggttccaaaaggaaaattacgg	GQ244669_1689	GQ244668	250365	0	0	0	0	0	0	0	0	0	0	0	0	0	0	0	0	0	0	0	0	0	0	0	0	0	0	0	0	0	0	0	0	0	0	0	0	0	0	0	0
270	NB501850:196:HFGJTAFXY:1:11101:24460:1077_CONS_SUB_SUB_CMP, NB501473:464:H7LNWBGXC:1:11105:9199:11914_CONS_SUB_SUB_CMP, NB501850:142:HV2WTBGX7:1:11103:25523:18432_CONS_SUB_SUB_CMP	1	1	Callitriche palustris	Callitriche palustris	atcctgtcttttcaaaacaaaggttctaaaaacgaaattaagg	EC_2872b_CMP_1106	GQ244670	10780	0	0	0	0	0	0	0	0	0	0	0	0	0	0	0	0	0	0	0	0	0	0	0	0	0	0	0	0	0	0	0	0	0	0	0	0	0	0	0	0
271	NB501850:196:HFGJTAFXY:1:11101:19601:1128_CONS_SUB_SUB_CMP, NB501473:464:H7LNWBGXC:1:11101:15488:1403_CONS_SUB_SUB, NB501850:142:HV2WTBGX7:1:11103:4013:3327_CONS_SUB_SUB, HWI-D00104:303:C7V60ANXX:8:1101:2231:2206_CONS_SUB_SUB_CMP	1	0,980769231	Caltha	Caltha scaposa, Caltha	atccggttttcagaaaacaaaaaaagggattcagaaagcaagaatcaaaaag	GQ244674_1685	AY365379	110869	0	0	0	0	0	0	0	0	0	0	0	0	0	0	0	0	0	0	0	0	0	0	0	0	0	0	0	0	0	0	0	0	0	0	0	0	0	116	0	0
272	NB501473:464:H7LNWBGXC:1:11108:21501:18864_CONS_SUB_SUB	1	1	Caltha natans	Caltha natans	atcctgttttaagaaaacaaaaaaagtggttcagaaagcaagaatcaaaaag	GQ244673_1686	AY365371	103	0	0	0	0	0	0	0	0	0	0	0	0	0	0	0	0	0	0	0	0	0	0	0	0	0	0	0	0	0	0	0	0	0	0	0	0	0	0	0	0
273	NB501850:196:HFGJTAFXY:1:11101:19962:1859_CONS_SUB_SUB	1	0,982142857	Caragana jubata	IRL clade	atcctgctttccgaaaacaaacaaataaaagttcagaaagtgaaaatcaaaaaag	GQ244681_1680	DQ311692	9603	0	0	0	0	0	0	0	0	0	0	0	0	0	0	0	0	0	0	0	0	0	0	0	0	0	0	0	0	0	0	0	0	0	0	0	0	172	132	0	0
274	NB501473:464:H7LNWBGXC:1:11107:23786:19763_CONS_SUB_SUB_CMP, NB501850:142:HV2WTBGX7:1:11108:24626:11804_CONS_SUB_SUB, HWI-D00104:303:C7V60ANXX:8:1102:15058:30498_CONS_SUB_SUB_CMP	1	0,979166667	Cardamine	Brassicaceae	atccttgtttacgcgaacaaaccggagtttagaaagcgagaaaaaagg	EC_2258_CMP_0855	AB219614	305	0	0	0	0	0	0	0	0	0	0	0	0	0	0	0	0	0	0	0	0	0	0	0	0	0	0	0	0	0	0	0	0	0	0	0	0	0	0	0	0
275	NB501473:464:H7LNWBGXC:1:13204:14865:8451_CONS_SUB_SUB, HWI-D00104:303:C7V60ANXX:8:1101:20463:82584_CONS_SUB_SUB_CMP	1	0,979166667	Cardamine pratensis	Asperuginoides axillaris	atccttgtttacgcgaacaaacctgagtttagaaagcgagaaaaaggg	GQ244687_1675	GU181917	117	0	0	0	0	0	0	0	0	0	0	0	0	0	0	0	0	0	0	0	0	0	0	0	0	0	0	0	0	0	0	0	0	0	0	0	0	0	0	0	0
276	NB501850:196:HFGJTAFXY:1:11101:23972:3481_CONS_SUB_SUB_CMP, NB501473:464:H7LNWBGXC:1:11104:4040:5040_CONS_SUB_SUB	1	0,97826087	Carduinae	Asterales	atcacgttttccgaaaacaaaggttcagaaagcgaaaatcaaaaag	EC_2125_CMP_0793	AJ430966	3991	0	0	0	0	0	0	0	0	0	0	0	0	0	0	0	0	0	0	0	0	0	0	0	0	0	0	592	0	0	0	0	0	0	0	0	0	45	153	0	0
277	NB501473:464:H7LNWBGXC:1:11101:4131:9331_CONS_SUB_SUB_CMP	1	0,975903614	Carex	Carex	atcttctttttaagaaaaagaaatatataaaatatttcttatttcagataagaaataatattttttcttatctaatattaaa	2386_CMP_0569	AF284893	13	0	0	0	0	0	0	0	0	0	0	0	0	0	0	0	0	0	0	0	0	0	0	0	0	0	0	0	0	0	0	0	0	0	0	0	0	0	0	0	0
278	HWI-D00104:303:C7V60ANXX:8:1104:18302:5230_CONS_SUB_SUB	1	0,987804878	Carex	Carex davalliana	atcttctttttgagaaaaagaaatatagaaaatatttcttatttcagataagaaagaataatatttcttatctaatattaaa	EC_2395_CMP_0922	EU288432	30	0	0	0	0	0	0	0	0	0	0	0	0	0	0	0	0	0	0	0	0	0	0	0	0	0	0	0	0	0	0	0	0	0	0	0	0	0	0	0	0
279	HWI-D00104:303:C7V60ANXX:8:1203:3651:12876_CONS_SUB_SUB_CMP	1	0,987804878	Carex	Carex	atcttctttttgagaaaaagaaatatagaaaatatttcttatttcagataagaaagaataatattttttatctaatattaaa	EC_2422b_CMP_0942	GQ244713	46	0	0	0	0	0	0	0	0	0	0	0	0	0	0	0	0	0	0	0	0	0	0	0	0	0	0	0	0	0	0	0	0	0	0	0	0	0	0	0	0
280	NB501473:464:H7LNWBGXC:1:11101:6190:17117_CONS_SUB_SUB	1	0,955555556	Carex	Carex cruciata	atcttctttttgagaaaaagaaatatataaaaatataaaatatttcttatttcagataagaaataatattttttcttatctaatattaaa	EC_2371_CMP_0910	AY757558	53	0	0	0	0	0	0	0	0	0	0	0	0	0	0	0	0	0	0	0	0	0	0	0	0	0	0	0	0	0	0	0	0	0	0	0	0	0	0	0	0
281	NB501850:196:HFGJTAFXY:1:11101:6826:4930_CONS_SUB_SUB_CMP, NB501473:464:H7LNWBGXC:1:11102:6728:9032_CONS_SUB_SUB_CMP, HWI-D00104:303:C7V60ANXX:8:1101:19111:5191_CONS_SUB_SUB_CMP	1	0,987951807	Carex	Carex maritima	atcttctttttgagaaaaagaaatatataaaatatttcttatttcagataagaaagaataatatttcttatctaatattaaa	2435_CMP_0575	AY757493	6009	0	0	0	0	0	0	0	0	0	0	0	0	0	0	0	0	0	0	0	0	0	0	0	0	0	686	12	0	0	0	0	0	0	0	0	0	168	2	0	0
282	NB501850:196:HFGJTAFXY:1:11101:17198:1659_CONS_SUB_SUB_CMP, NB501473:464:H7LNWBGXC:1:11101:24953:1395_CONS_SUB_SUB, NB501850:142:HV2WTBGX7:1:11105:12750:2909_CONS_SUB_SUB, HWI-D00104:303:C7V60ANXX:8:1101:17944:2303_CONS_SUB_SUB_CMP	1	0,987951807	Carex	Carex	atcttctttttgagaaaaagaaatatataaaatatttcttatttcagataagaaataatattttttcttatctaatattaaa	2369_CMP_0565	AF284893	19541	0	0	0	0	0	0	0	0	0	0	0	0	0	8	0	0	0	0	0	0	0	0	0	0	0	0	16	0	0	0	0	0	0	67	0	0	139	62	0	0
283	NB501850:196:HFGJTAFXY:1:11107:17371:19532_CONS_SUB_SUB, NB501473:464:H7LNWBGXC:1:11107:25852:16904_CONS_SUB_SUB, HWI-D00104:303:C7V60ANXX:8:1101:3668:9197_CONS_SUB_SUB	1	0,987804878	Carex	Carex basiantha	atcttctttttgagaaaaagaaatatataaaatatttcttatttcagataagaaatattttatttcttatctaatattaaa	EC_2439_CMP_0948	AF284868	278	0	0	0	0	0	0	0	0	0	0	0	0	0	0	0	0	0	0	0	0	0	0	0	0	0	0	0	0	0	0	0	0	0	0	0	0	0	1	0	0
284	NB501473:464:H7LNWBGXC:1:11101:10975:2538_CONS_SUB_SUB_CMP, HWI-D00104:303:C7V60ANXX:8:1101:5805:6278_CONS_SUB_SUB_CMP	1	0,965116279	Carex	Carex rotundata	atcttctttttgagaaaaagaaatatatatataaaatatttcttatttcagataagaaataatattttttcttatctaatattaaa	2449b_CMP_0580	GQ244743	1284	0	0	0	0	0	0	0	0	0	0	0	0	0	0	0	0	0	0	0	0	0	0	0	0	0	0	0	0	0	0	0	0	0	0	0	0	0	0	0	0
285	NB501473:464:H7LNWBGXC:1:11101:3939:1076_CONS_SUB_SUB, NB501850:142:HV2WTBGX7:1:11103:10472:1751_CONS_SUB_SUB, HWI-D00104:303:C7V60ANXX:8:1101:12735:2340_CONS_SUB_SUB_CMP	1	1	Carex aquatilis	Carex aquatilis	atcttctttttgagaaaaagaaatatataaaatatttcttatttcagataagaaataatattttttcttaatctaatattaaa	GQ244693_1670	DQ860535	27070	0	0	0	0	0	0	0	0	0	0	0	0	0	0	0	0	0	0	0	0	0	0	0	0	0	0	0	0	0	0	0	0	0	0	0	0	0	0	0	0
286	NB501850:196:HFGJTAFXY:1:11103:10412:6116_CONS_SUB_SUB_CMP, NB501473:464:H7LNWBGXC:1:11110:24706:16704_CONS_SUB_SUB	1	1	Carex atrofusca	Carex atrofusca	atcttctttttgagaaaaagaaatatatataatatttcttttttcagataagaaataatattttttcttatctaatattaaa	GQ244697_1667	AM085577	472	0	0	0	0	0	0	0	0	0	0	0	0	0	0	0	0	0	0	0	0	0	0	0	0	0	0	0	0	0	0	0	0	0	0	0	0	0	6	0	0
287	NB501473:464:H7LNWBGXC:1:11310:13889:4691_CONS_SUB_SUB, HWI-D00104:303:C7V60ANXX:8:1101:6236:34511_CONS_SUB_SUB	1	1	Carex lachenalii	Carex lachenalii	atcttcttttttagaaaaagaaatatagaaaatatttcttatttcagataagaaagaataatattttttatctaatattaaa	GQ244713_1653	GQ244713	125	0	0	0	0	0	0	0	0	0	0	0	0	0	0	0	0	0	0	0	0	0	0	0	0	0	0	0	0	0	0	0	0	0	0	0	0	0	0	0	0
288	NB501850:196:HFGJTAFXY:1:11101:19433:1226_CONS_SUB_SUB, NB501473:464:H7LNWBGXC:1:11111:19683:11003_CONS_SUB_SUB_CMP	1	1	Carex maritima	Carex maritima	atcttctttttgagaaaaagaaatatataaaatatttcttatttcagataagaaagaaataatatttcttatctaatattaaa	GQ244723_1645	AY757493	18267	17	0	0	0	0	0	0	0	0	0	0	0	95	0	0	0	0	0	0	0	60	0	0	0	0	0	0	0	0	0	0	0	0	0	0	0	316	40	0	0
289	NB501850:196:HFGJTAFXY:1:11101:22270:2502_CONS_SUB_SUB, NB501473:464:H7LNWBGXC:1:11203:24375:12620_CONS_SUB_SUB_CMP	1	0,987654321	Carex microglochin	Carex microglochin	atcttctttttgagaaaaagaaatatataaaatatttcttatttcagataagaaataaaatatttcttatctaatattaaa	GQ244729_1640	GU176113	1334	0	0	0	0	0	0	0	0	0	0	0	0	0	0	0	0	0	0	0	0	4	26	0	0	0	0	0	0	0	0	0	0	0	10	0	0	160	0	0	0
290	NB501850:196:HFGJTAFXY:1:11302:20741:8285_CONS_SUB_SUB_CMP	1	1	Carex supina	Carex supina	atcttctttttgagaaaaagaaatatataaaatatttcttatttcagataagaaataatattttttcttatctaatgttaaa	GQ244753_1622	GQ244753	24	0	0	0	0	0	0	0	0	0	0	0	0	0	0	0	0	0	0	0	0	0	0	0	0	0	0	0	0	0	0	0	0	0	0	0	0	0	1	0	0
291	NB501473:464:H7LNWBGXC:1:12206:9681:16864_CONS_SUB_SUB, HWI-D00104:303:C7V60ANXX:8:1101:19012:15829_CONS_SUB_SUB_CMP	1	1	Carex vaginata	Carex vaginata	atcttctttttgataaaaagaaatatatcaaatatttcttatttaagataagaaataatattttttcttatctaatattaaa	GQ244757_1619	AF284914	299	0	0	0	0	0	0	0	0	0	0	0	0	0	0	0	0	0	0	0	0	0	0	0	0	0	0	0	0	0	0	0	0	0	0	0	0	0	0	0	0
292	NB501850:196:HFGJTAFXY:1:11101:22173:4789_CONS_SUB_SUB	1	0	Carum carvi	root	atcctatttttcaaaaacaaaggcccagaaggtgaaaaag	EC_2055_CMP_0752	LN010483	2096	0	0	0	0	0	0	0	0	0	0	0	0	0	0	0	0	0	0	0	0	0	0	0	0	0	0	0	0	0	0	0	0	0	0	0	0	1071	0	0	0
293	NB501473:464:H7LNWBGXC:1:11102:19832:2206_CONS_SUB_SUB_CMP, NB501850:142:HV2WTBGX7:1:11108:18743:18669_CONS_SUB_SUB_CMP, HWI-D00104:303:C7V60ANXX:8:1101:12434:3054_CONS_SUB_SUB_CMP	1	0,981481481	Cassiope tetragona	Cassiope	atctttttttttttttttcgctttcaaaatctttgtttgtttgcgaaaaaaaag	GQ244760_1617	EF409945	7160	0	0	0	0	0	0	0	0	0	0	0	0	0	0	0	0	0	0	0	0	0	0	0	0	0	0	0	0	0	0	0	0	0	0	0	0	0	0	0	0
294	NB501850:196:HFGJTAFXY:1:11101:6750:1492_CONS_SUB_SUB, NB501473:464:H7LNWBGXC:1:11301:4403:12776_CONS_SUB_SUB, HWI-D00104:303:C7V60ANXX:8:1101:15327:31799_CONS_SUB_SUB_CMP	1	0,97826087	Castilleja	Lamiales	atcctgttttctcaaaacaaaggttcagaaaacgaaaaaaaaaaag	2825_CMP_0621	AF118793	8367	0	0	0	0	0	0	0	0	0	0	0	0	0	0	0	0	0	0	37	0	3	0	0	0	0	0	0	0	0	0	0	0	0	0	0	0	42	3	0	0
295	NB501850:196:HFGJTAFXY:1:11101:17739:1118_CONS_SUB_SUB_CMP, NB501473:464:H7LNWBGXC:1:11104:9129:1525_CONS_SUB_SUB_CMP, HWI-D00104:303:C7V60ANXX:8:1101:7646:42927_CONS_SUB_SUB	1	0,97826087	Castilleja	Lamiales	atcctgttttctcaaaacaaaggttcagaaaacgaaaaaaaaaag	2824_CMP_0619	AF118793	5552	0	0	0	0	0	0	0	0	0	0	0	0	0	0	0	0	0	0	3	0	4	0	0	0	0	0	0	0	0	0	0	0	0	0	0	0	374	15	0	0
296	NB501850:196:HFGJTAFXY:1:11101:11843:6415_CONS_SUB_SUB_CMP, NB501473:464:H7LNWBGXC:1:11104:25839:15727_CONS_SUB_SUB_CMP, HWI-D00104:303:C7V60ANXX:8:1101:3402:39370_CONS_SUB_SUB	1	0,977272727	Castilleja	Lamiales	atcctgttttctcaaaacaaaggttcagaaaacgaaaaaaaaag	2823_CMP_0618	AJ608565	1319	0	0	0	0	0	0	0	0	0	0	0	0	0	0	0	0	0	0	1	0	1	0	0	0	0	0	0	0	0	0	0	0	0	0	0	0	86	2	0	0
297	NB501850:196:HFGJTAFXY:1:11101:12423:7479_CONS_SUB_SUB_CMP	1	0,978723404	Castilleja pallida var. hyparctica	Lamiales	atcctgttttctcaaaacaaaggttcagaaaacgaaaaaaaaaaaag	GQ244765_1613	AB465535	17376	0	0	0	0	0	0	0	0	0	0	0	0	0	0	0	0	0	0	86	0	4	0	0	0	0	0	0	0	0	0	0	0	0	0	0	0	43	8	0	0
298	NB501850:196:HFGJTAFXY:1:11111:12122:17894_CONS_SUB_SUB_CMP, NB501473:464:H7LNWBGXC:1:11105:19194:4713_CONS_SUB_SUB	1	0,977272727	Castilleja septentrionalis	Nelsonia campestris	atcctgttttctcaaaacaaaggttcagaaaacgaaaaaaaag	2825_CMP_0620	AF363668	895	0	0	0	0	0	0	0	0	0	0	0	0	0	0	0	0	0	0	0	0	0	0	0	0	0	0	0	0	0	0	0	0	0	0	0	0	3	0	0	0
299	NB501850:196:HFGJTAFXY:1:11101:13240:5200_CONS_SUB_SUB	1	0,979166667	Catolobus pendulus	Brassicaceae	atcctggtttacgcgaacaaaccggagtttacaaagcgagaaaaaagg	EC_2261_CMP_0857	AF079344	43	0	0	0	0	0	0	0	0	0	0	0	0	0	0	0	0	0	0	0	0	0	0	0	0	0	0	0	0	0	0	0	0	0	0	0	0	0	0	0	0
300	HWI-D00104:303:C7V60ANXX:8:1101:14531:37104_CONS_SUB_SUB	1	0	Cerastium	root	ctccttaattgtctcctaaaaaaaacggattcaaaaagaaagaataaaaaag	GQ244782_1601	LN010483	110	0	0	0	0	0	0	0	0	0	0	0	0	0	0	0	0	0	0	0	0	0	0	0	0	0	0	0	0	0	0	0	0	0	0	0	0	0	0	0	0
301	NB501850:196:HFGJTAFXY:1:11106:13367:12272_CONS_SUB_SUB_CMP	1	0,979166667	Cerastium fontanum	Cerastium cerastoides	ctccttaattgtctcctaaaaaaaacggattcaaaaagaataaaaaag	GQ244777_1604	AY521340	20	0	0	0	0	0	0	0	0	0	0	0	0	0	0	0	0	0	0	0	0	0	0	0	0	0	0	0	0	0	0	0	0	0	0	0	0	0	20	0	0
302	NB501473:464:H7LNWBGXC:1:11101:1279:1984_CONS_SUB_SUB, HWI-D00104:303:C7V60ANXX:8:1101:6647:6220_CONS_SUB_SUB_CMP	1	1	Ceratophyllum demersum	Ceratophyllum demersum	atccttgatttgagaaaacaaggattccgaaatcgggaatccaaaaaagag	GQ244783_1600	AM712908	48273	0	0	0	0	0	0	0	0	0	0	0	0	0	0	0	0	0	0	0	0	0	0	0	0	0	0	0	0	0	0	0	0	0	0	0	0	0	0	0	0
303	NB501473:464:H7LNWBGXC:1:11101:16938:20291_CONS_SUB_SUB_CMP, NB501850:142:HV2WTBGX7:1:11104:14892:8930_CONS_SUB_SUB_CMP, HWI-D00104:303:C7V60ANXX:8:1101:2946:3553_CONS_SUB_SUB_CMP	1	0,956521739	Chamaedaphne calyculata	Vaccinioideae	atccttttttttggcaaacaaacaaagattccgaaagaaaaaag	GQ244784_1599	JF801628	12108	0	0	0	0	0	0	0	0	0	0	0	0	0	0	0	0	0	0	0	0	0	0	0	0	0	0	0	0	0	0	0	0	0	0	0	0	0	0	0	0
304	NB501473:464:H7LNWBGXC:1:11101:13254:12456_CONS_SUB_SUB_CMP, NB501850:142:HV2WTBGX7:1:11108:20503:9214_CONS_SUB_SUB_CMP, HWI-D00104:303:C7V60ANXX:8:1101:9306:6673_CONS_SUB_SUB	1	1	Chamerion angustifolium	Chamaenerion angustifolium	atcctattttacgaaaaccaacaccggggggttagaaagcgataaaaaaaaaag	GQ244786_1598	AY264505	1185	0	0	0	0	0	0	0	0	0	0	0	0	0	0	0	0	0	0	0	0	0	0	0	0	0	0	0	0	0	0	0	0	0	0	0	0	0	0	0	0
305	NB501850:142:HV2WTBGX7:1:11103:26603:5259_CONS_SUB_SUB	1	1	Chamerion latifolium	Chamaenerion latifolium	atcctattttacgaaaaccaacaccgggggggttagaaagcgagaaaaaagaag	GQ244788_1597	DQ860545	1002	0	0	0	0	0	0	0	0	0	0	0	0	0	0	0	0	0	0	0	0	0	0	0	0	0	0	0	0	0	0	0	0	0	0	0	0	0	0	0	0
306	NB501473:464:H7LNWBGXC:1:11103:23292:2881_CONS_SUB_SUB_CMP	1	0,981481481	Chenopodium	Lipandra polysperma	ctccttttttcaaaagcaaaaataaggattcagaaagcaagaataaaaaaaag	EC_2028_CMP_0736	HE855686	627	0	0	0	0	0	0	0	0	0	0	0	0	0	0	0	0	0	0	0	0	0	0	0	0	0	0	0	0	0	0	0	0	0	0	0	0	0	0	0	0
307	NB501850:196:HFGJTAFXY:1:11102:17376:5007_CONS_SUB_SUB_CMP, NB501850:142:HV2WTBGX7:1:11201:5705:11034_CONS_SUB_SUB_CMP	1	0,981132075	Chenopodium	Chenopodium album	ctccttttgtcaaaagcaaaaaataaagattcagaaagcaacaataaaaaaag	EC_2025_CMP_0733	HE577609	242	0	0	0	0	0	0	0	0	0	0	0	0	0	0	0	0	0	0	0	0	0	0	0	0	0	0	0	0	0	0	0	0	0	0	0	0	0	0	0	0
308	NB501473:464:H7LNWBGXC:1:11111:17136:19053_CONS_SUB_SUB, NB501850:142:HV2WTBGX7:1:11103:18263:5748_CONS_SUB_SUB_CMP	1	0,970588235	Chenopodium capitatum	Anserineae	ctccttttttcaaaagcaagaataaaaaaaaag	EC_2027_CMP_0735	AB935659	2369	0	0	0	0	0	0	0	0	0	0	0	0	0	0	0	0	0	0	0	0	0	0	0	0	0	0	0	0	0	0	0	0	0	0	0	0	0	0	0	0
309	NB501473:464:H7LNWBGXC:1:11105:11162:6569_CONS_SUB_SUB	1	1	Chenopodium karoi	Chenopodium album	ctccttttgtcaaaagcaaaaaataaagattcagaaagtaacaataaaaaaag	2030_CMP_0491	HE577609	15	0	0	0	0	0	0	0	0	0	0	0	0	0	0	0	0	0	0	0	0	0	0	0	0	0	0	0	0	0	0	0	0	0	0	0	0	0	0	0	0
310	NB501473:464:H7LNWBGXC:1:11105:14068:8808_CONS_SUB_SUB	1	0,962264151	Chenopodium suecicum	Chenopodium album	ctccttttgtcaaaagcaaaaaagaaagattcagaaagcaacaataaaaaaag	EC_2033b_CMP_0740	HE577609	54	0	0	0	0	0	0	0	0	0	0	0	0	0	0	0	0	0	0	0	0	0	0	0	0	0	0	0	0	0	0	0	0	0	0	0	0	0	0	0	0
311	HWI-D00104:303:C7V60ANXX:8:1101:7889:40634_CONS_SUB_SUB	1	0,982142857	Chrysosplenium	Chrysosplenium	atcctgttttacgaaaacaaaacacaaaggttcagaaaaagagaataaaaaaaagg	3315_CMP_1410	GQ244794	218	0	0	0	0	0	0	0	0	0	0	0	0	0	0	0	0	0	0	0	0	0	0	0	0	0	0	0	0	0	0	0	0	0	0	0	0	0	0	0	0
312	NB501850:196:HFGJTAFXY:1:11103:16325:12682_CONS_SUB_SUB_CMP	1	1	Clematis sibirica	Clematis sibirica	atccttttttcagaaaacaaaagggcttcagaaagcaagaaaaaaaaaaag	GQ244811_1580	GQ244811	1	0	0	0	0	0	0	0	0	0	0	0	0	0	0	0	0	0	0	0	0	0	0	0	0	0	0	0	0	0	0	0	0	0	0	0	0	0	0	0	0
313	NB501850:196:HFGJTAFXY:1:11101:23962:1053_CONS_SUB_SUB_CMP, NB501473:464:H7LNWBGXC:1:11101:5665:1787_CONS_SUB_SUB_CMP, NB501850:142:HV2WTBGX7:1:11103:20896:1761_CONS_SUB_SUB_CMP, HWI-D00104:303:C7V60ANXX:8:1101:3476:2234_CONS_SUB_SUB	1	0,980769231	Comarum palustre	Sibbaldianthe adpressa	atcccgttttatgaaaacaaacaagggtttcagaaagcgagaataaataagg	GQ244817_1574	FJ422304	1050144	0	0	0	0	0	0	0	0	0	0	0	0	2224	0	0	0	0	0	2116	0	351	555	0	0	0	0	2072	0	0	0	0	0	0	206	0	19	127	16	0	0
314	NB501850:196:HFGJTAFXY:1:11103:13953:16851_CONS_SUB_SUB	1	0,977777778	Comastoma tenellum	Gentianeae	atcctagaaaaaaagcaaaaagaaaggctcagaaagaaaaaaag	GQ244819_1572	AJ315225	81	0	0	0	0	0	0	0	0	0	0	0	0	0	0	0	0	0	0	0	0	0	0	0	0	0	0	0	0	0	0	0	0	0	0	0	0	0	0	0	0
315	NB501850:196:HFGJTAFXY:1:11101:16126:1181_CONS_SUB_SUB_CMP, NB501473:464:H7LNWBGXC:1:11101:4475:1201_CONS_SUB_SUB_CMP, NB501850:142:HV2WTBGX7:1:11205:15578:19189_CONS_SUB_SUB_CMP, HWI-D00104:303:C7V60ANXX:8:1101:2853:2980_CONS_SUB_SUB	1	0,981481481	Convallaria majalis	Convallaria majalis	atctttatttttagaaaaacaagggttttcttttaaaaactagaataaaaagg	EC_3247_CMP_1275	AF508515	78111	0	0	0	51916	0	0	0	0	0	0	0	0	0	0	0	0	0	0	0	0	0	0	0	0	0	0	0	0	0	0	0	0	0	0	0	0	0	3	0	0
316	NB501850:196:HFGJTAFXY:1:11104:17498:15820_CONS_SUB_SUB_CMP	1	0	Corispermum ochotense	root	ctcctttttcaaaagcaaaaaaataaggatttagaaagcaataaaaaaag	EC_2035_CMP_0741	LN010483	16	0	0	0	0	0	0	0	0	0	0	0	0	0	8	0	0	0	0	0	0	0	0	0	0	0	0	0	0	0	0	0	0	0	0	0	0	0	0	0	0
317	NB501473:464:H7LNWBGXC:1:11102:22215:9106_CONS_SUB_SUB	1	0,980392157	Cornaceae	asterids	atcctgttttccgaaaacaaacaaaagttcagaaagcgaaaataaaaaaag	2355b_CMP_0559	AJ430392	342	0	0	0	0	0	0	0	0	0	0	0	0	0	0	0	0	0	0	0	0	0	0	0	0	0	0	0	0	0	0	0	0	0	0	0	0	0	0	0	0
318	NB501850:196:HFGJTAFXY:1:11110:9704:17368_CONS_SUB_SUB_CMP	1	1	Cratoneuron filicinum	Cratoneuron filicinum	atcttatttccttttttttgaggataa	1033_0018	AF129586	31	0	0	0	0	1	0	0	0	0	0	0	0	0	0	0	0	0	0	0	0	13	0	0	0	0	0	0	0	0	0	0	0	0	0	0	0	0	0	0	0
319	NB501850:196:HFGJTAFXY:1:11101:2670:5053_CONS_SUB_SUB, NB501473:464:H7LNWBGXC:1:11101:18582:15571_CONS_SUB_SUB, NB501850:142:HV2WTBGX7:1:11104:20573:12001_CONS_SUB_SUB, HWI-D00104:303:C7V60ANXX:8:1101:6956:19496_CONS_SUB_SUB_CMP	1	0,98	Crepidinae	Asteraceae	atcacgttttccgaaaacaaacaaagattcagaaagcgaaaatcaaaaag	EC_2134_CMP_0799	AY216135	2048	0	0	0	0	0	0	0	0	0	0	0	8	7	0	0	0	0	0	0	0	1	0	0	0	0	0	0	0	0	0	0	0	0	0	0	0	2	0	0	0
320	NB501850:196:HFGJTAFXY:1:11102:24571:10480_CONS_SUB_SUB_CMP	1	0,983870968	Delphinium	Delphinium	atcctgtttttagaaaacaaatgaaaataaaataaagggttcagagaaagcaagaataaaag	3127_CMP_0663	JN573536	42	0	0	0	0	0	0	0	0	0	0	0	0	0	0	0	0	0	0	0	0	0	0	0	0	0	0	0	0	0	0	0	0	0	0	0	0	0	0	0	0
321	NB501850:196:HFGJTAFXY:1:11108:3086:1383_CONS_SUB_SUB_CMP, NB501473:464:H7LNWBGXC:1:12109:12025:10927_CONS_SUB_SUB, HWI-D00104:303:C7V60ANXX:8:1103:13030:68288_CONS_SUB_SUB_CMP	1	0,967741935	Delphinium	Delphinium	atcctgtttttagaaaacaaatgaaaatcaaataaagggttcagagaaagcaagaataaaag	3129_CMP_0664	JN573536	95	0	0	0	0	0	0	0	0	0	0	0	0	0	0	0	0	0	0	0	0	0	0	0	0	0	0	0	0	0	0	0	0	0	0	0	0	0	0	0	0
322	NB501473:464:H7LNWBGXC:1:11104:22552:3964_CONS_SUB_SUB_CMP, NB501850:142:HV2WTBGX7:1:11103:9875:1352_CONS_SUB_SUB	1	1	Diapensia lapponica	Diapensia lapponica	atcctgtttttcgaaaacaaagaaagattcagaaagcgaaaaaaag	GQ244842_1556	DQ860549	637	0	0	0	0	0	0	0	0	0	0	0	0	0	0	0	0	0	0	0	0	0	0	0	0	0	0	0	0	0	0	0	0	0	0	0	0	0	0	0	0
323	NB501473:464:H7LNWBGXC:1:11104:18732:19717_CONS_SUB_SUB, NB501850:142:HV2WTBGX7:1:11103:10244:4418_CONS_SUB_SUB, HWI-D00104:303:C7V60ANXX:8:1101:1817:3171_CONS_SUB_SUB_CMP	1	0.888888888889, 0	Dicranaceae	Bryophytina, root	attttatcttaaaaatga	1216_0075	AF023720, LN010483	1441	0	0	0	0	0	0	0	0	0	0	0	0	0	0	0	0	0	0	0	0	0	0	0	0	0	0	0	0	0	0	0	0	0	0	0	0	0	0	0	0
324	NB501473:464:H7LNWBGXC:1:11101:5813:15184_CONS_SUB_SUB_CMP, NB501850:142:HV2WTBGX7:1:11104:25324:16178_CONS_SUB_SUB_CMP, HWI-D00104:303:C7V60ANXX:8:1101:2628:4375_CONS_SUB_SUB_CMP	1	0.944444444444, 0	Dicranaceae	Dicranum scoparium, root	attttatcttgaaaatga	1038_0019	KF423961, LN010483	14044	0	0	0	0	0	0	0	0	0	0	0	0	0	0	0	0	0	0	0	0	0	0	0	0	0	0	0	0	0	0	0	0	0	0	0	0	0	0	0	0
325	NB501473:464:H7LNWBGXC:1:11101:13878:12190_CONS_SUB_SUB_CMP	1	0,947368421	Dicranales	Dicranales	attttatttttaaaataa	1209_0072	AF231264	10	0	0	0	0	0	0	0	0	0	0	0	0	0	0	0	0	0	0	0	0	0	0	0	0	0	0	0	0	0	0	0	0	0	0	0	0	0	0	0	0
326	HWI-D00104:303:C7V60ANXX:8:1108:6544:60932_CONS_SUB_SUB_CMP	1	0	Dicranum	root	attttatctcgaaaatga	1233_0081	LN010483	27	0	0	0	0	0	0	0	0	0	0	0	0	0	0	0	0	0	0	0	0	0	0	0	0	0	0	0	0	0	0	0	0	0	0	0	0	0	0	0	0
327	NB501850:142:HV2WTBGX7:1:11103:11934:12738_CONS_SUB_SUB_CMP	1	1	Didymodon	Didymodon rigidulus	attttacattaaaaaaaacaa	675_0350	AY950401	895	0	0	0	0	0	0	0	0	0	0	0	0	0	0	0	0	0	0	0	0	0	0	0	0	0	0	0	0	0	0	0	0	0	0	0	0	0	0	0	0
328	NB501850:196:HFGJTAFXY:1:11112:7113:14045_CONS_SUB_SUB_CMP	1	0,952380952	Didymodon icmadophilus	Pottiaceae	attttatattaaaaaaaacaa	755_0383	AY950401	13	0	0	0	0	0	0	0	0	0	0	0	0	0	0	0	0	0	0	0	0	0	0	0	0	0	0	0	0	0	0	0	0	0	0	0	0	0	5	0	0
329	HWI-D00104:303:C7V60ANXX:8:1101:10424:21620_CONS_SUB_SUB	1	1	Distichium	Distichium capillaceum	attttattttgaaagtaagatataa	1239_0085	AF135100	16	0	0	0	0	0	0	0	0	0	0	0	0	0	0	0	0	0	0	0	0	0	0	0	0	0	0	0	0	0	0	0	0	0	0	0	0	0	0	0	0
330	HWI-D00104:303:C7V60ANXX:8:1101:6082:34573_CONS_SUB_SUB_CMP	1	0	Ditrichum	root	atcttactttaaaagtaa	1240_0087	LN010483	103	0	0	0	0	0	0	0	0	0	0	0	0	0	0	0	0	0	0	0	0	0	0	0	0	0	0	0	0	0	0	0	0	0	0	0	0	0	0	0	0
331	NB501850:142:HV2WTBGX7:1:11111:12453:1542_CONS_SUB_SUB_CMP	1	0,977272727	Douglasia	Primulaceae	atcctctttttagaaaacaaaaatgaaaggaaaataaaaagggg	GQ244847_1552	AY274966	69	0	0	0	0	0	0	0	0	0	0	0	0	0	0	0	0	0	0	0	0	0	0	0	0	0	0	0	0	0	0	0	0	0	0	0	0	0	0	0	0
332	HWI-D00104:303:C7V60ANXX:8:1101:4065:17851_CONS_SUB_SUB_CMP	1	0	Draba	root	atcctggtttacgcgaacaaaccaaccaaagtgtagaaagcgagaaagaagg	GQ244878_1527	LN010483	1	0	0	0	0	0	0	0	0	0	0	0	0	0	0	0	0	0	0	0	0	0	0	0	0	0	0	0	0	0	0	0	0	0	0	0	0	0	0	0	0
333	NB501850:196:HFGJTAFXY:1:11101:7046:4189_CONS_SUB_SUB_CMP, NB501473:464:H7LNWBGXC:1:12110:13148:16880_CONS_SUB_SUB, HWI-D00104:303:C7V60ANXX:8:1102:2557:56558_CONS_SUB_SUB_CMP	1	0,979166667	Draba	Draba	atcctggtttacgcgaacaaaccaaagtgtagaaagcgagaaagaagg	EC_2267_CMP_0861	AY134316	856	0	0	0	0	0	0	0	0	0	0	0	0	0	0	0	0	0	0	36	0	0	0	0	0	0	0	0	0	0	0	0	0	0	30	0	0	0	0	0	0
334	NB501850:196:HFGJTAFXY:1:11101:5882:20160_CONS_SUB_SUB_CMP	1	0,977272727	Dracocephalum ruyschiana	Hyssopus	atcctgttttctcaaaacaaaggttcaaaaaacgacaaaaaag	EC_2698_CMP_1038	AY506623	575	0	0	0	0	0	0	0	0	0	0	0	0	0	0	0	0	0	0	0	0	0	0	0	0	0	0	0	0	0	0	0	0	0	0	0	0	134	30	0	0
335	NB501473:464:H7LNWBGXC:1:11101:21876:1257_CONS_SUB_SUB, NB501850:142:HV2WTBGX7:1:11103:13415:1113_CONS_SUB_SUB, HWI-D00104:303:C7V60ANXX:8:1101:2284:2124_CONS_SUB_SUB	1	0.942307692308, 0	Dryas	Rosaceae, root	atcctgttttatgaaaacaaacaagggtttcagaaagcgcgaataaaaagg	3178_CMP_0675	EF055349, LN010483	245928	0	0	0	0	0	0	0	0	0	0	0	0	0	0	0	0	0	0	0	0	0	0	0	0	0	0	0	0	0	0	0	0	0	0	0	0	0	0	0	0
336	NB501850:196:HFGJTAFXY:1:11101:10633:2350_CONS_SUB_SUB_CMP, NB501473:464:H7LNWBGXC:1:11105:4501:13976_CONS_SUB_SUB_CMP	1	0,974358974	Dryopteris	Dryopteridaceae	atcttgtcttactcaaatgaatttcgggcgatgaggcga	EC_2512c_CMP_0981	DQ514477	78	0	0	0	0	0	0	0	0	0	0	0	0	0	0	0	0	0	0	0	0	0	0	0	0	0	0	0	0	0	0	0	0	0	0	0	0	0	0	0	0
337	NB501850:196:HFGJTAFXY:1:11205:9493:13440_CONS_SUB_SUB_CMP, NB501473:464:H7LNWBGXC:1:11209:5780:8469_CONS_SUB_SUB	1	1	Eleocharis acicularis	Eleocharis acicularis	atcatttttttttgaaaaaaaaaatatctagatagaaaaaatagatatctagatagatctatataatctattatatatctagatatagatagatatagaattatctataataaaaag	GQ244893_1514	GQ244892	43	0	0	0	0	0	0	0	0	0	0	0	0	0	0	0	0	0	0	0	0	0	0	0	0	0	0	0	0	0	0	0	0	0	0	0	0	0	0	0	0
338	NB501473:464:H7LNWBGXC:1:11202:2017:16542_CONS_SUB_SUB_CMP	1	0,957627119	Eleocharis palustris	Eleocharis ovata	atcattttttttttttaatatctaaatagaaaaaatagatatatagatagatagatctagataatctattatctatctagatatagatagatatagaattatctataataaaaag	EC_2477_CMP_0965	JX644721	29	0	0	0	0	0	0	0	0	0	0	0	0	0	0	0	0	0	0	0	0	0	0	0	0	0	0	0	0	0	0	0	0	0	0	0	0	0	0	0	0
339	NB501473:464:H7LNWBGXC:1:11103:3992:5872_CONS_SUB_SUB, NB501850:142:HV2WTBGX7:1:11103:13389:2089_CONS_SUB_SUB_CMP, HWI-D00104:303:C7V60ANXX:8:1101:12214:12849_CONS_SUB_SUB_CMP	1	0,957446809	Empetrum	Ericoideae	atcctttatttggcaaacaaacaaagattccgaaagctaaaaaaag	EC_2539_CMP_0990	KU832585	3786	0	0	0	0	0	0	0	0	0	0	0	0	0	0	0	0	0	0	0	0	0	0	0	0	0	0	0	0	0	0	0	0	0	0	0	0	0	0	0	0
340	NB501850:196:HFGJTAFXY:1:11107:19572:10579_CONS_SUB_SUB_CMP	1	1	Encalypta ciliata	Encalypta ciliata	attttattttagaagtaa	765_0387	AF229897	18	0	0	0	0	0	0	0	0	0	0	0	0	0	0	0	0	0	0	0	0	0	0	0	0	0	0	0	0	0	0	0	0	0	0	0	0	0	18	0	0
341	NB501850:196:HFGJTAFXY:1:11101:16434:1194_CONS_SUB_SUB_CMP, NB501473:464:H7LNWBGXC:1:11101:10521:9279_CONS_SUB_SUB_CMP, HWI-D00104:303:C7V60ANXX:8:1101:4061:3171_CONS_SUB_SUB	1	0,981481481	Epilobium	Epilobium palustre	atcctattttacgaaaaccagcaccgggggtttagaaagcgatcaaaaaaaag	2774_CMP_0612	GQ244919	8390	0	0	0	0	0	0	0	0	0	0	0	0	0	0	0	0	0	0	0	0	0	0	0	0	0	0	0	0	0	0	0	0	0	0	0	0	31	33	0	0
342	NB501473:464:H7LNWBGXC:1:11106:25036:16804_CONS_SUB_SUB, NB501850:142:HV2WTBGX7:1:11203:4867:3537_CONS_SUB_SUB_CMP, HWI-D00104:303:C7V60ANXX:8:1101:19217:5772_CONS_SUB_SUB_CMP	1	0.857142857143, 0	Equisetum	root	attcgatttag	2525_CMP_0590	MH591103, LN010483	3202	0	0	0	0	0	0	0	0	0	0	0	0	0	0	0	0	0	0	0	0	0	0	0	0	0	0	0	0	0	0	0	0	0	0	0	0	0	0	0	0
343	NB501850:196:HFGJTAFXY:1:11106:7949:8981_CONS_SUB_SUB, NB501473:464:H7LNWBGXC:1:11101:15411:11024_CONS_SUB_SUB, NB501850:142:HV2WTBGX7:1:11106:12145:12610_CONS_SUB_SUB, HWI-D00104:303:C7V60ANXX:8:1101:5260:2311_CONS_SUB_SUB	1	0, 1	Equisetum	root	attctacctag	GQ244928_1491	LN010483, LS992096.11	31810	1	0	0	0	0	0	0	0	0	0	0	0	0	0	0	0	0	0	0	0	0	0	0	0	0	0	0	0	0	0	0	0	0	0	0	0	0	0	0	0
344	NB501473:464:H7LNWBGXC:1:11205:9112:15948_CONS_SUB_SUB_CMP, HWI-D00104:303:C7V60ANXX:8:1101:19207:12537_CONS_SUB_SUB	1	1, 0	Equisetum	root	attctatttag	GQ244926_1493	LS992096.11, LN010483	799	0	0	0	0	0	0	0	0	0	0	0	0	0	0	0	0	0	0	0	0	0	0	0	0	0	0	0	0	0	0	0	0	0	0	0	0	0	0	0	0
345	NB501473:464:H7LNWBGXC:1:11102:17503:12527_CONS_SUB_SUB_CMP, HWI-D00104:303:C7V60ANXX:8:1101:17548:5040_CONS_SUB_SUB	1	0,975609756	Eriophorum	Eriophorum	atctttcattttgaaaaaatgagagatataaaatatctcttatttattataagaaataaaatatttcttatctaatattaaa	GQ244950_1476	AB679912	1174	0	0	0	0	0	0	0	0	0	0	0	0	0	0	0	0	0	0	0	0	0	0	0	0	0	0	0	0	0	0	0	0	0	0	0	0	0	0	0	0
346	NB501473:464:H7LNWBGXC:1:11101:23588:13533_CONS_SUB_SUB, HWI-D00104:303:C7V60ANXX:8:1101:13007:5827_CONS_SUB_SUB	1	0,987804878	Eriophorum	Eriophorum	atctttcattttgagaaaatgagagatataaaatatctcttatttattataagaaataaaatatttcttatctaatattaaa	2485b_CMP_0585	AB679912	1988	0	0	0	0	0	0	0	0	0	0	0	0	0	0	0	0	0	0	0	0	0	0	0	0	0	0	0	0	0	0	0	0	0	0	0	0	0	0	0	0
347	NB501850:196:HFGJTAFXY:1:11102:5212:7941_CONS_SUB_SUB, NB501473:464:H7LNWBGXC:1:11103:22470:2733_CONS_SUB_SUB, NB501850:142:HV2WTBGX7:1:11103:1496:2231_CONS_SUB_SUB_CMP, HWI-D00104:303:C7V60ANXX:8:1101:11878:3220_CONS_SUB_SUB	1	0,973684211	Eritrichium	Eritrichium caucasicum	atccggttttccgaaaacaaaagttgaaaaagaaaaag	GQ244957_1471	KF288057	3798	0	0	0	0	0	0	0	0	0	0	0	0	0	0	0	0	0	0	0	0	0	0	0	0	0	0	0	0	0	0	0	0	0	0	0	0	6	0	0	0
348	NB501850:196:HFGJTAFXY:1:11101:4523:1544_CONS_SUB_SUB	1	0,979166667	Erysimum	Brassicaceae	atcctggtttacgcgaacaaatcggagtttagaaagcgagaaaaaagg	2275a_CMP_0538	AY015873	152	0	0	0	0	0	0	0	0	0	0	0	0	0	0	0	0	0	0	0	0	0	0	0	0	0	0	0	0	0	0	0	0	0	0	0	0	0	0	0	0
349	NB501850:196:HFGJTAFXY:1:11101:13391:4745_CONS_SUB_SUB, NB501473:464:H7LNWBGXC:1:11101:9315:4449_CONS_SUB_SUB_CMP	1	0,976744186	Euphrasia	Euphrasia tatarica	atcctgttttttccaaacaaagattcagaaaacgaaaaaaag	2827_CMP_0622	EU040356	811	0	0	0	0	0	0	0	0	0	0	0	0	0	0	0	0	0	0	0	0	0	0	0	0	0	0	0	0	0	0	0	0	0	0	0	0	470	0	0	0
350	NB501850:196:HFGJTAFXY:1:11105:21303:19548_CONS_SUB_SUB_CMP, HWI-D00104:303:C7V60ANXX:8:1102:14960:39378_CONS_SUB_SUB	1	0,959183673	Eutrema edwardsii	Brassicaceae	atcctagtttacgcgaacaaaccagagtttagaaagcgagaaaaaagg	GQ244967_1464	DQ523317	176	0	0	0	0	0	0	0	0	0	0	0	0	0	0	0	0	0	0	0	0	0	0	0	0	0	0	0	0	0	0	0	0	0	0	0	0	0	0	0	0
351	NB501473:464:H7LNWBGXC:1:11210:20738:12509_CONS_SUB_SUB_CMP, HWI-D00104:303:C7V60ANXX:8:1101:10549:3008_CONS_SUB_SUB_CMP	1	0,962264151	Festuca	BOP clade	atccgcgttttgagaaaacaaggaggttctcgaactagaatacaaaggaaaag	GQ244984_1451	AY177340	94	0	0	0	0	0	0	0	0	0	0	0	0	0	0	0	0	0	0	0	0	0	0	0	0	0	0	0	0	0	0	0	0	0	0	0	0	0	0	0	0
352	NB501850:196:HFGJTAFXY:1:11101:17944:3853_CONS_SUB_SUB_CMP, NB501473:464:H7LNWBGXC:1:11102:7015:14362_CONS_SUB_SUB_CMP, NB501850:142:HV2WTBGX7:1:11112:18604:4824_CONS_SUB_SUB, HWI-D00104:303:C7V60ANXX:8:1101:13216:4679_CONS_SUB_SUB	1	0,981132075	Festuca	Pooideae	atccgtgttttgagaaaacaaggaggttctcgaactagaatacaaaggaaaag	EC_2950_CMP_1146	AY177340	6801	0	0	0	0	0	0	0	0	0	0	0	0	0	0	0	0	0	0	0	0	0	0	0	0	0	0	107	0	0	0	0	0	0	682	0	0	38	0	0	0
353	NB501850:142:HV2WTBGX7:1:11103:7167:10905_CONS_SUB_SUB_CMP	1	1	Festuca altaica	Festuca altaica	atctgtgttttgagaaaactaggaggttctcgaactagaatacaaaggaaaag	GQ244968_1463	GQ244968	54	0	0	0	0	0	0	0	0	0	0	0	0	0	0	0	0	0	0	0	0	0	0	0	0	0	0	0	0	0	0	0	0	0	0	0	0	0	0	0	0
354	NB501850:196:HFGJTAFXY:1:11101:14655:14497_CONS_SUB_SUB, NB501473:464:H7LNWBGXC:1:11101:8857:4233_CONS_SUB_SUB_CMP	1	0,980769231	Fragariinae	Rosoideae	atcccgttttatgaaaacaaacaaaggtttcagaaagcgagaataaataagg	GQ245528	EF055333	1331	0	0	0	0	0	0	0	0	0	0	0	0	1	0	0	0	0	0	0	0	0	1	0	0	0	0	3	0	0	0	0	0	0	0	0	0	43	369	0	0
355	NB501850:196:HFGJTAFXY:1:11101:23838:1149_CONS_SUB_SUB, NB501473:464:H7LNWBGXC:1:11101:10516:10134_CONS_SUB_SUB_CMP, NB501850:142:HV2WTBGX7:1:11106:21915:16387_CONS_SUB_SUB	1	0,980769231	Fragariinae	Rosoideae	atcctgttttatgaaaacaaacaaaggtttcagaaagcgagaataaataaag	EC_3176_CMP_1249	AJ512233	66016	0	0	0	0	0	0	0	0	0	0	0	0	0	0	0	0	0	0	0	0	0	0	0	0	0	0	0	0	0	0	0	0	0	838	0	0	170	8306	0	0
356	NB501473:464:H7LNWBGXC:1:11209:8897:13527_CONS_SUB_SUB	1	0,96875	Galium	Galium pusillum	atcctattttccgaaaacaaagtgaaaagggg	EC_3244_CMP_1274	KM890237	45	0	0	0	0	0	0	0	0	0	0	0	0	0	0	0	0	0	0	0	0	0	0	0	0	0	0	0	0	0	0	0	0	0	0	0	0	0	0	0	0
357	NB501473:464:H7LNWBGXC:1:11103:11297:4697_CONS_SUB_SUB_CMP, HWI-D00104:303:C7V60ANXX:8:1101:2204:21785_CONS_SUB_SUB_CMP	1	0,976744186	Galium	Asperula taurina	atcctattttccgaaaacaaaggtttagaaagtgaaaaaggg	3240b_CMP_0685	GU357112	941	0	0	0	0	0	0	0	0	0	0	0	0	0	0	0	0	0	0	0	0	0	0	0	0	0	0	0	0	0	0	0	0	0	0	0	0	0	0	0	0
358	NB501850:196:HFGJTAFXY:1:11111:14919:3866_CONS_SUB_SUB, NB501473:464:H7LNWBGXC:1:11312:22264:13051_CONS_SUB_SUB_CMP, NB501850:142:HV2WTBGX7:1:11108:8539:19240_CONS_SUB_SUB_CMP	1	0,976190476	Galium boreale	Rubioideae	atcctatttttcgaaaacaaaggtttagaaagtgaaaaaggg	EC_3239_CMP_1271	AF381521	114	0	0	0	0	0	0	0	0	0	0	0	0	0	0	0	0	0	0	0	0	0	0	0	0	0	0	0	0	0	0	0	0	0	0	0	0	63	0	0	0
359	NB501473:464:H7LNWBGXC:1:11106:5494:12903_CONS_SUB_SUB	1	0,921568627	Gentiana algida	Gentiana	atcctatattttcaaaaaagcaaaaaggaaaggcttagtaaagaaataaag	GQ244995_1444	KF564003	61	0	0	0	0	0	0	0	0	0	0	0	0	0	0	0	0	0	0	0	0	0	0	0	0	0	0	0	0	0	0	0	0	0	0	0	0	0	0	0	0
360	NB501850:196:HFGJTAFXY:1:11101:6141:6892_CONS_SUB_SUB, NB501473:464:H7LNWBGXC:1:11301:13986:10986_CONS_SUB_SUB	1	0,981481481	Geranium	Geranium	atccttttttacgaaaataaagagggtctcagaaagcgagaatagaaaaaaaag	2631_CMP_0599	AJ884716	323	0	0	0	0	0	0	0	0	0	0	0	0	0	0	0	0	0	0	0	0	0	0	0	0	0	0	99	0	0	0	0	0	0	0	0	0	161	2	0	0
361	NB501850:196:HFGJTAFXY:1:11201:10155:10004_CONS_SUB_SUB_CMP	1	0,964285714	Geranium sylvaticum	Geranium	atccttttttacgaaaataaagagggtctcagaaagcgagaatagaaaaaaaaag	GQ245010_1429	AJ884722	15	0	0	0	0	0	0	0	0	0	0	0	0	0	0	0	0	0	0	0	0	0	0	0	0	0	0	0	0	0	0	0	0	0	0	0	0	12	2	0	0
362	NB501473:464:H7LNWBGXC:1:12202:15842:1516_CONS_SUB_SUB_CMP, NB501850:142:HV2WTBGX7:1:11103:13804:6160_CONS_SUB_SUB, HWI-D00104:303:C7V60ANXX:8:1101:19409:52110_CONS_SUB_SUB_CMP	1	0,980769231	Geum	Geum	atcccgttttatgaaaagaaacaagggtttcagaacgcgagaataaataaag	EC_3192_CMP_1250	AJ297341	398	0	0	0	0	0	0	0	0	0	0	0	0	0	0	0	0	0	0	0	0	0	0	0	0	0	0	0	0	0	0	0	0	0	0	0	0	0	0	0	0
363	NB501850:196:HFGJTAFXY:1:11101:2590:4481_CONS_SUB_SUB, NB501473:464:H7LNWBGXC:1:11102:11407:8954_CONS_SUB_SUB	1	1	Glaux maritima	Glaux maritima	atcctctttttcgaaaacaaagatttaaaggaaaaataaaaagag	EC_2752_CMP_1062	AF402444	844	0	0	0	0	0	0	0	0	0	0	0	0	0	0	0	0	0	0	0	0	0	0	0	0	0	0	0	0	0	0	0	0	0	0	0	0	0	0	0	0
364	NB501473:464:H7LNWBGXC:1:11101:17898:3296_CONS_SUB_SUB_CMP	1	0,961538462	Glyceria	Pleuropogon sabinei	atccgtgttttgagaaaacaagcggttctcgagctagaatccaaaggaaaag	2961_CMP_0641	GQ245266	4113	0	0	0	0	0	0	0	0	0	0	0	0	0	0	0	0	0	0	0	0	0	0	0	0	0	0	0	0	0	0	0	0	0	0	0	0	0	0	0	0
365	NB501473:464:H7LNWBGXC:1:11101:19064:9665_CONS_SUB_SUB_CMP	1	0,980769231	Glyceria	Pleuropogon sabinei	atccgtgttttgagaaaacaagtggttctcgagctagaatccaaaggaaaag	2958_CMP_0640	GQ245266	155	0	0	0	0	0	0	0	0	0	0	0	0	0	0	0	0	0	0	0	0	0	0	0	0	0	0	0	0	0	0	0	0	0	0	0	0	0	0	0	0
366	NB501850:196:HFGJTAFXY:1:11101:24592:1070_CONS_SUB_SUB_CMP, NB501473:464:H7LNWBGXC:1:11101:20131:1443_CONS_SUB_SUB_CMP, NB501850:142:HV2WTBGX7:1:11106:16653:15457_CONS_SUB_SUB	1	0,979591837	Gnaphalieae	Asteraceae	atcacgttttccgaaaacaaacaaaggttcagaaagcgaaaataaaaag	GQ245154	AF098825	312151	30	79	0	0	2	0	1	50	0	0	0	2	8854	0	0	0	25	1	17661	0	269	1503	0	0	0	0	402	0	0	0	0	0	0	1036	0	0	1744	1477	0	5
367	HWI-D00104:303:C7V60ANXX:8:1108:12227:50459_CONS_SUB_SUB_CMP	1	1	Hamatocaulis vernicosus	Hamatocaulis vernicosus	atcttatttcgttcggaaataa	1367_0147	AY626012	17	0	0	0	0	0	0	0	0	0	0	0	0	0	0	0	0	0	0	0	0	0	0	0	0	0	0	0	0	0	0	0	0	0	0	0	0	0	0	0	0
368	NB501850:196:HFGJTAFXY:1:11102:16034:1715_CONS_SUB_SUB_CMP	1	0,981818182	Hedysarum	Hedysarum	atcctgctttccaaaaacaaacaaataaaagttcagaaagtcaaaataaaaaaag	2583_CMP_1347	GQ245018	515	0	0	0	0	0	0	0	0	0	0	0	0	0	0	0	0	0	0	0	0	0	0	0	0	0	0	0	0	0	0	0	0	0	0	0	0	0	0	0	0
369	NB501473:464:H7LNWBGXC:1:11302:23311:10697_CONS_SUB_SUB_CMP, HWI-D00104:303:C7V60ANXX:8:1102:5804:57026_CONS_SUB_SUB	1	1	Hedysarum boreale	Hedysarum boreale	atcctgctttccaaaaacaaacaaataaaagttcagaaagtaaaaataaaaaaag	GQ245018_1423	GQ245018	319	0	0	0	0	0	0	0	0	0	0	0	0	0	0	0	0	0	0	0	0	0	0	0	0	0	0	0	0	0	0	0	0	0	0	0	0	0	0	0	0
370	NB501473:464:H7LNWBGXC:1:11106:23284:13202_CONS_SUB_SUB_CMP, NB501850:142:HV2WTBGX7:1:11103:12169:4201_CONS_SUB_SUB_CMP, HWI-D00104:303:C7V60ANXX:8:1101:3357:3520_CONS_SUB_SUB	1	0,98245614	Hedysarum hedysaroides	Hedysarum alpinum	atcctgctttccgaaaacaaacaaataaaagttcagcaaagtaaaaataaaaaaaag	GQ245019_1422	MG905919	779	0	0	0	0	0	0	0	0	0	0	0	0	0	0	0	0	0	0	0	0	0	0	0	0	0	0	0	0	0	0	0	0	0	0	0	0	0	0	0	0
371	HWI-D00104:303:C7V60ANXX:8:1101:2884:52622_CONS_SUB_SUB	1	1	Hedysarum hedysaroides subsp. arcticum	Hedysarum alpinum	atcctgctttccgaaaacaaacaaataaaagtttagcaaagtaaaaataaaaaaaag	2585_CMP_1_1350	MG905919	29	0	0	0	0	0	0	0	0	0	0	0	0	0	0	0	0	0	0	0	0	0	0	0	0	0	0	0	0	0	0	0	0	0	0	0	0	0	0	0	0
372	NB501850:142:HV2WTBGX7:1:11107:18062:18941_CONS_SUB_SUB	1	0,964912281	Hedysarum vicioides	Hedysarum alpinum	atcctgctttccgaaaacaaacaaataaaagttcagcaaagtaaaaataaaaaaag	EC_2588_CMP_1000	MG905919	18	0	0	0	0	0	0	0	0	0	0	0	0	0	0	0	0	0	0	0	0	0	0	0	0	0	0	0	0	0	0	0	0	0	0	0	0	0	0	0	0
373	NB501473:464:H7LNWBGXC:1:12205:14275:18451_CONS_SUB_SUB	1	0,981818182	Heuchera richardsonii	Saxifragaceae	atcctgttttacgaaaacaaaacacaagggttcagaaagagagaataaaaaaaag	EC_3317_CMP_1297	AB116695	14	0	0	0	0	0	0	0	0	0	0	0	0	0	0	0	0	0	0	0	0	0	0	0	0	0	0	0	0	0	0	0	0	0	0	0	0	0	0	0	0
374	NB501850:196:HFGJTAFXY:1:11103:3008:3329_CONS_SUB_SUB_CMP, NB501473:464:H7LNWBGXC:1:11201:5434:15001_CONS_SUB_SUB	1	0,980392157	Hieracium	Asteraceae	atcacgttttccgaaaacaaaaaaaggttcagaaagcgaaaataaaaaag	2171_CMP_0512	AF208364	95	0	0	0	0	1	0	0	0	0	0	0	2	3	0	0	0	0	0	0	0	0	0	0	0	0	0	1	0	0	0	0	0	0	0	0	0	1	3	0	0
375	NB501850:196:HFGJTAFXY:1:11101:8830:1886_CONS_SUB_SUB_CMP, NB501473:464:H7LNWBGXC:1:11101:12062:1106_CONS_SUB_SUB, NB501850:142:HV2WTBGX7:1:11103:26471:1069_CONS_SUB_SUB_CMP, HWI-D00104:303:C7V60ANXX:8:1101:3625:2156_CONS_SUB_SUB	1	0,952380952	Hippuris	Plantaginaceae	atcctgtcttctcaaaacaaaggttcagaaagcgaaacaagg	GQ245027	AF118792	862331	821	0	0	0	0	0	0	0	0	0	0	0	0	0	0	0	0	0	0	0	0	0	0	0	0	0	0	0	0	0	0	0	0	0	0	0	0	0	0	0
376	NB501850:196:HFGJTAFXY:1:11101:5365:1999_CONS_SUB_SUB	1	0,978723404	Hordeum	Hordeum	atccgtgttttgagaagggattctcgaactagaatacaaaggaaaag	EC_2967_CMP_1156	AJ969285	3973	0	0	0	0	0	0	0	0	0	0	0	0	0	0	0	0	0	0	0	0	0	0	0	0	0	0	0	0	0	0	0	0	0	0	0	0	51	0	0	0
377	NB501850:196:HFGJTAFXY:1:11101:5714:1114_CONS_SUB_SUB_CMP, NB501473:464:H7LNWBGXC:1:11101:15197:12923_CONS_SUB_SUB_CMP, NB501850:142:HV2WTBGX7:1:11103:5402:4269_CONS_SUB_SUB, HWI-D00104:303:C7V60ANXX:8:1101:10799:97863_CONS_SUB_SUB_CMP	1	0,980392157	Hulteniella integrifolia	Asteraceae	atcacgttttccgaaaacaaacaaaggttcagaaagcgaaaagaaaaaaa	GQ245030	JX073788	15895	2	10	0	0	11	0	1	1	0	0	1	0	536	405	0	39	0	0	49	0	0	35	0	0	0	0	435	0	0	0	0	0	0	4	0	0	78	5	20	0
378	NB501473:464:H7LNWBGXC:1:11202:25420:8072_CONS_SUB_SUB_CMP, HWI-D00104:303:C7V60ANXX:8:1106:10081:71510_CONS_SUB_SUB	1	0.869565217391, 0	Huperzia	Phlegmariurus, root	atcctgtttagcaaatggcgggg	GQ245032	AJ224561, LN010483	61	0	0	0	0	0	0	0	0	0	0	0	0	0	0	0	0	0	0	0	0	0	0	0	0	0	0	0	0	0	0	0	0	0	0	0	0	0	0	0	0
379	HWI-D00104:303:C7V60ANXX:8:1101:11302:67581_CONS_SUB_SUB	1	0,954545455	Hypnales	Bryidae	atcttatttcgtttgagaataa	1051_0032	AY683565	42	0	0	0	0	0	0	0	0	0	0	0	0	0	0	0	0	0	0	0	0	0	0	0	0	0	0	0	0	0	0	0	0	0	0	0	0	0	0	0	0
380	HWI-D00104:303:C7V60ANXX:8:1103:6564:71440_CONS_SUB_SUB	1	0,954545455	Hypnales	Hypnales	atcttatttcgtttgaggataa	1386_0158	AF161133	29	0	0	0	0	0	0	0	0	0	0	0	0	0	0	0	0	0	0	0	0	0	0	0	0	0	0	0	0	0	0	0	0	0	0	0	0	0	0	0	0
381	NB501473:464:H7LNWBGXC:1:11101:20094:4038_CONS_SUB_SUB	1	0,913043478	Hypnales	Neckeraceae	atcttatttcgtttggaaatga	621_0328	FM210288	4371	0	0	0	0	0	0	0	0	0	0	0	0	0	0	0	0	0	0	0	0	0	0	0	0	0	0	0	0	0	0	0	0	0	0	0	0	0	0	0	0
382	NB501850:196:HFGJTAFXY:1:11105:19271:18214_CONS_SUB_SUB_CMP, NB501473:464:H7LNWBGXC:1:11101:10431:4022_CONS_SUB_SUB_CMP, HWI-D00104:303:C7V60ANXX:8:1101:1915:5042_CONS_SUB_SUB_CMP	1	0,962962963	Hypnales	Amblystegiaceae	atcttatttccttttgtttgaggataa	1130_0043	AF129586	13823	0	0	0	0	0	0	0	0	0	0	0	0	0	0	0	0	0	0	0	0	0	0	0	0	0	0	0	0	0	0	0	0	0	0	0	0	65	0	0	0
383	NB501473:464:H7LNWBGXC:1:11101:14342:19676_CONS_SUB_SUB_CMP, HWI-D00104:303:C7V60ANXX:8:1101:1686:58771_CONS_SUB_SUB_CMP	1	0,956521739	Hypnales	Hypnales	atcttatttcgtttgaaaataa	1027_0015	EU186576	3565	0	0	0	0	0	0	0	0	0	0	0	0	0	0	0	0	0	0	0	0	0	0	0	0	0	0	0	0	0	0	0	0	0	0	0	0	0	0	0	0
384	NB501473:464:H7LNWBGXC:1:12109:4552:16633_CONS_SUB_SUB, HWI-D00104:303:C7V60ANXX:8:1101:16284:62308_CONS_SUB_SUB_CMP	1	0,954545455	Hypnales	Hypnales	atcttatttcgtttgaagataa	1019_0009	AF152385	172	0	0	0	0	0	0	0	0	0	0	0	0	0	0	0	0	0	0	0	0	0	0	0	0	0	0	0	0	0	0	0	0	0	0	0	0	0	0	0	0
385	NB501473:464:H7LNWBGXC:1:11112:10282:6170_CONS_SUB_SUB, HWI-D00104:303:C7V60ANXX:8:1106:17532:36266_CONS_SUB_SUB_CMP	1	0,954545455	Hypnales	Hypnales	atcttatttcgtttggaaataa	1375_0153	AF152385	77	0	0	0	0	0	0	0	0	0	0	0	0	0	0	0	0	0	0	0	0	0	0	0	0	0	0	0	0	0	0	0	0	0	0	0	0	0	0	0	0
386	NB501850:196:HFGJTAFXY:1:11103:14098:4028_CONS_SUB_SUB_CMP, NB501473:464:H7LNWBGXC:1:11101:2082:6284_CONS_SUB_SUB	1	0,980392157	Inula	Dampiera wellsiana	atcgcgttttccgaaaacaaacaaaggttcagaaagcgaaaataaaaaag	EC_2150_CMP_0809	JQ682814	1519	176	0	0	0	0	0	0	0	0	0	0	0	1	0	0	0	0	0	0	0	0	1	2	0	0	0	0	0	0	0	0	0	0	0	0	0	6	4	0	0
387	NB501850:196:HFGJTAFXY:1:11109:2816:5120_CONS_SUB_SUB, NB501473:464:H7LNWBGXC:1:11309:22897:1209_CONS_SUB_SUB_CMP	1	0,96	Juncus	Juncus	atctttattttgagataattggtttttatataaaaacgaaaatcaaaaaa	GQ245037	AM085712	31	14	0	0	0	0	0	0	0	0	0	0	0	0	0	0	0	0	0	0	0	0	0	0	0	0	0	0	0	0	0	0	0	0	0	0	0	0	0	0	0
388	NB501850:196:HFGJTAFXY:1:11101:8540:3223_CONS_SUB_SUB_CMP, NB501473:464:H7LNWBGXC:1:11101:5323:6070_CONS_SUB_SUB_CMP	1	0,98	Juncus	Juncus	atctttattttgagataattggtttttatataaaaactaaaatcaaaaaa	GQ245047	AM085712	3265	0	0	0	0	0	0	0	0	0	0	0	0	0	0	0	0	0	0	0	0	28	0	0	0	0	0	0	0	0	0	0	0	0	0	0	0	125	98	0	0
389	HWI-D00104:303:C7V60ANXX:8:1102:11047:69813_CONS_SUB_SUB_CMP	1	1	Juncus biglumis	Juncus biglumis	atctttattttgagataattgatttttatataaaaactaaaatcaaaaaa	GQ245041	AM085712	38	0	0	0	0	0	0	0	0	0	0	0	0	0	0	0	0	0	0	0	0	0	0	0	0	0	0	0	0	0	0	0	0	0	0	0	0	0	0	0	0
390	NB501850:196:HFGJTAFXY:1:11110:9626:8913_CONS_SUB_SUB	1	0	Juncus ranarius	root	atctttattttgatcaaattagtttttataaaaaaagtgaaatcaaaaaa	GQ245045	LN010483	22	0	0	0	0	0	0	0	0	0	0	0	0	0	0	0	0	0	0	0	0	0	0	0	0	0	0	0	0	0	0	0	0	0	0	0	0	0	0	0	0
391	HWI-D00104:303:C7V60ANXX:8:1101:3244:58293_CONS_SUB_SUB	1	0	Jungermanniales	root	attttgtttactttacaa	1453_0181	LN010483	22	0	0	0	0	0	0	0	0	0	0	0	0	0	0	0	0	0	0	0	0	0	0	0	0	0	0	0	0	0	0	0	0	0	0	0	0	0	0	0	0
392	NB501473:464:H7LNWBGXC:1:11101:7046:16012_CONS_SUB_SUB, HWI-D00104:303:C7V60ANXX:8:1101:18104:6341_CONS_SUB_SUB	1	0.923076923077, 0	Jungermanniidae	Jungermanniopsida, root	attttgtttacga	1457_0183	AY007632, LN010483	658	0	0	0	0	0	0	0	0	0	0	0	0	0	0	0	0	0	0	0	0	0	0	0	0	0	0	0	0	0	0	0	0	0	0	0	0	0	0	0	0
393	NB501850:196:HFGJTAFXY:1:11101:13302:1110_CONS_SUB_SUB_CMP, NB501473:464:H7LNWBGXC:1:11101:8927:4358_CONS_SUB_SUB, HWI-D00104:303:C7V60ANXX:8:1101:8212:71182_CONS_SUB_SUB	1	0,975	Juniperus	Cupressaceae	atccgatttctagagacaatagtttcctttccgagaacgg	GQ245049	AF211522	6564	0	2	0	0	0	0	0	0	0	0	0	0	0	0	0	0	0	0	0	0	0	0	0	0	0	0	788	0	0	0	0	0	0	0	0	0	0	0	0	0
394	NB501850:196:HFGJTAFXY:1:11101:13022:1216_CONS_SUB_SUB, NB501473:464:H7LNWBGXC:1:11101:16382:1441_CONS_SUB_SUB_CMP, HWI-D00104:303:C7V60ANXX:8:1106:8032:38316_CONS_SUB_SUB_CMP	1	0,987654321	Kobresia	Carex	atcttctttttgagaaaaagaaatatataaaatatttcttatttcatataagaaatattttatttcttatctaatattaaa	GQ245055	AB643655	23515	0	0	0	0	0	0	0	0	0	0	0	0	0	0	0	0	0	0	24	0	103	0	0	0	0	0	0	0	0	0	0	0	0	0	0	0	204	136	0	0
395	NB501850:196:HFGJTAFXY:1:11101:8341:3111_CONS_SUB_SUB, NB501473:464:H7LNWBGXC:1:11101:6034:7001_CONS_SUB_SUB	1	0,974025974	Kobresia	Carex kokanica	atcttctttttgagaaaaagaaatatatgaaatatttcttatttcagataagaaataaaatatttcttatctataaa	GQ245057	AF164947	6220	0	0	0	0	0	0	0	0	0	0	0	0	0	1	0	0	0	0	38	0	7	0	0	0	0	0	0	0	0	0	0	0	0	14	0	0	122	225	0	0
396	NB501850:196:HFGJTAFXY:1:11101:11360:1112_CONS_SUB_SUB_CMP, NB501473:464:H7LNWBGXC:1:11101:18040:5089_CONS_SUB_SUB_CMP, HWI-D00104:303:C7V60ANXX:8:1101:15832:3002_CONS_SUB_SUB	1	0,96875	Koenigia islandica	Koenigia islandica	ctcctgctttccaaaagtaagaataaaaaacg	GQ245061	KF541256	110005	0	0	0	0	0	0	0	0	0	0	0	0	0	0	0	0	0	0	0	0	0	0	0	0	0	0	0	0	0	0	0	0	0	0	0	0	15	1059	0	0
397	NB501850:196:HFGJTAFXY:1:11101:1840:1058_CONS_SUB_SUB, NB501473:464:H7LNWBGXC:1:11101:24969:7571_CONS_SUB_SUB_CMP, NB501850:142:HV2WTBGX7:1:11104:17736:14724_CONS_SUB_SUB, HWI-D00104:303:C7V60ANXX:8:1101:8054:8730_CONS_SUB_SUB_CMP	1	0,974358974	Lagotis glauca	Lagotis brevituba	atcccgtcttctaaaaacaaaggttcagaaagcgaaagg	GQ245064	EU233626	244233	0	0	0	0	0	0	0	0	0	0	0	0	0	0	0	0	0	0	135	0	0	426	0	0	0	0	0	0	0	0	0	0	0	80	0	0	82	554	0	0
398	NB501850:196:HFGJTAFXY:1:11105:10780:15662_CONS_SUB_SUB_CMP, NB501473:464:H7LNWBGXC:1:11305:26355:14043_CONS_SUB_SUB	1	0,975	Lamiales	Lamiales	atcctgttttctcaaaacaaaggttcagaaggcgaaaaag	EC_2869_CMP_1103	KC692643	117	0	0	0	0	0	0	0	0	0	0	0	0	0	0	0	0	0	0	0	0	0	0	0	0	0	0	0	0	0	0	0	0	0	0	0	0	0	0	0	0
399	NB501850:196:HFGJTAFXY:1:11106:18057:1541_CONS_SUB_SUB_CMP, NB501473:464:H7LNWBGXC:1:11103:24426:5105_CONS_SUB_SUB	1	0,977272727	Lappula deflexa	Lithospermum latifolium	atccggttttccgaaaacaaacaaaagttgaaaaagaaaaaag	EC_2232_CMP_0839	JF489052	293	0	0	0	0	0	0	0	0	0	0	0	0	0	0	0	0	0	0	0	0	0	0	0	0	0	0	0	0	0	0	0	0	0	0	0	0	2	14	0	0
400	NB501473:464:H7LNWBGXC:1:11104:13011:9161_CONS_SUB_SUB_CMP	1	0,976744186	Lappula myosotis	Lithospermeae	atccggttttccaaaaacaaacaaaagttgaaaaagaaaaaag	2233_CMP_0535	EF199878	119	0	0	0	0	0	0	0	0	0	0	0	0	0	0	0	0	0	0	0	0	0	0	0	0	0	0	0	0	0	0	0	0	0	0	0	0	0	0	0	0
401	NB501850:196:HFGJTAFXY:1:11101:2630:1139_CONS_SUB_SUB_CMP, NB501473:464:H7LNWBGXC:1:11101:6096:1218_CONS_SUB_SUB, NB501850:142:HV2WTBGX7:1:11103:21182:1126_CONS_SUB_SUB_CMP, HWI-D00104:303:C7V60ANXX:8:1101:17692:2165_CONS_SUB_SUB	1	0,97826087	Larix	Larix	atccggttcatggagacaatggtttcttctcctaggataggaaggg	GQ245067	AF440488.1	152405	0	0	0	0	0	0	0	0	0	0	0	0	0	0	0	0	0	0	0	0	0	0	0	0	0	0	0	0	0	0	0	0	0	0	0	0	0	0	0	0
402	NB501473:464:H7LNWBGXC:1:11111:16797:15721_CONS_SUB_SUB	1	1	Larix sibirica	Larix sibirica	atccggttcatggagacaatggtgtcttctcctaggataggaaggg	EC_2859_CMP_1101	AF440488.1	67	0	0	0	0	0	0	0	0	0	0	0	0	0	0	0	0	0	0	0	0	0	0	0	0	0	0	0	0	0	0	0	0	0	0	0	0	0	0	0	0
403	NB501850:196:HFGJTAFXY:1:11105:2300:9332_CONS_SUB_SUB_CMP, NB501473:464:H7LNWBGXC:1:11103:2292:1673_CONS_SUB_SUB_CMP	1	0,982142857	Lathyrus	Lathyrus niger	atccttctttccgaaaacaaacaaataaaagttcagaaagtgaaaatcaaaaaag	GQ245069	AY839442	285	0	0	0	0	0	0	0	0	0	0	0	0	0	0	0	0	0	0	0	0	0	0	0	0	0	0	0	0	0	0	0	0	0	0	0	0	35	0	0	0
404	NB501473:464:H7LNWBGXC:1:11101:5962:1245_CONS_SUB_SUB	1	0,980769231	Leersia oryzoides	Leersia tisserantii	atccttgttttgagaaaataagcggttctcgaactagaatccaaaggaaaag	EC_2974_CMP_1160	AY792528	4280	0	0	0	0	0	0	0	0	0	0	0	0	0	0	0	0	0	0	0	0	0	0	0	0	0	0	0	0	0	0	0	0	0	0	0	0	0	0	0	0
405	NB501473:464:H7LNWBGXC:1:11211:15786:7814_CONS_SUB_SUB	1	1	Lemna trisulca	Lemna trisulca	atccttgttttgaaaaaaaaaaag	GQ245070	GQ245070	14	0	0	0	0	0	0	0	0	0	0	0	0	0	0	0	0	0	0	0	0	0	0	0	0	0	0	0	0	0	0	0	0	0	0	0	0	0	0	0	0
406	NB501473:464:H7LNWBGXC:1:11108:16092:7306_CONS_SUB_SUB, HWI-D00104:303:C7V60ANXX:8:1101:10375:30128_CONS_SUB_SUB_CMP	1	1	Lemna trisulca	Lemna trisulca	atccttgttttgaaaaaaaaag	GQ245071	GQ245071	3640	0	0	0	0	0	0	0	0	0	0	0	0	0	0	0	0	0	0	0	0	0	0	0	0	0	0	0	0	0	0	0	0	0	0	0	0	0	0	0	0
407	NB501850:196:HFGJTAFXY:1:11101:8534:13028_CONS_SUB_SUB_CMP	1	0,979591837	Lepidium densiflorum	Brassicaceae	atcctggtttacgcgaacaaaccggagtttagaaaacgagaaaaaagg	EC_2278_CMP_0865	AM991871	179	0	0	0	0	0	0	0	0	0	0	0	0	0	0	0	0	0	0	0	0	0	0	0	0	0	0	165	0	0	0	0	0	0	0	0	0	0	0	0	0
408	HWI-D00104:303:C7V60ANXX:8:1102:8010:20995_CONS_SUB_SUB_CMP	1	1	Leptobryum pyriforme	Leptobryum pyriforme	atcttatttttatttaaaaataa	1416_0169	AB795615	50	0	0	0	0	0	0	0	0	0	0	0	0	0	0	0	0	0	0	0	0	0	0	0	0	0	0	0	0	0	0	0	0	0	0	0	0	0	0	0	0
409	NB501850:196:HFGJTAFXY:1:11101:6460:3490_CONS_SUB_SUB, NB501473:464:H7LNWBGXC:1:11102:16378:5426_CONS_SUB_SUB	1	0,975609756	Limosella aquatica	Manuleeae	atcctgttttctcaaaacaaaggttcataaggcgaaaaaag	GQ245079	AJ296521	737	0	0	0	0	0	0	0	0	0	0	0	0	0	0	0	0	0	0	0	0	0	0	0	0	0	0	0	0	0	0	0	0	0	0	0	0	0	0	0	0
410	NB501473:464:H7LNWBGXC:1:11111:7055:8783_CONS_SUB_SUB	1	0,976190476	Linaria vulgaris subsp. vulgaris	Linaria vulgaris	atcctgttttctcaaaacaaaggttcagaaagcaaaaaagg	2876_CMP_1373	KJ746352	13	0	0	0	0	0	0	0	0	0	0	0	0	0	0	0	0	0	0	0	0	0	0	0	0	0	0	0	0	0	0	0	0	0	0	0	0	0	0	0	0
411	NB501850:196:HFGJTAFXY:1:11101:20005:1169_CONS_SUB_SUB_CMP, NB501473:464:H7LNWBGXC:1:11101:15814:1228_CONS_SUB_SUB	1	0,97826087	Lonicera	Lonicera	atccagttttccgaaaacaagggtttagaaagcaaaaatcaaaaag	GQ245088	GQ305439	15257	0	0	0	0	0	0	0	0	0	0	0	0	0	0	0	0	0	0	0	0	0	0	0	0	0	0	0	0	0	0	0	0	0	0	0	0	868	901	0	0
412	NB501473:464:H7LNWBGXC:1:12305:22437:14023_CONS_SUB_SUB_CMP	1	1	Lonicera involucrata	Lonicera involucrata	atccagttttccgaaaacaagggtttagatagaaagcaaaaatcaaaaag	EC_2296_CMP_0880	GU168707	10	0	0	0	0	0	0	0	0	0	0	0	0	0	0	0	0	0	0	0	0	0	0	0	0	0	0	0	0	0	0	0	0	0	0	0	0	0	0	0	0
413	NB501473:464:H7LNWBGXC:1:13211:4856:6391_CONS_SUB_SUB_CMP	1	0,982758621	Luzula	Luzula comosa	atcttaatctggagaaaacttgtttctctataaaaactagaatcaaaaaggataaag	GQ245100	AF285069	13	0	0	0	0	0	0	0	0	0	0	0	0	0	0	0	0	0	0	0	0	0	0	0	0	0	0	0	0	0	0	0	0	0	0	0	0	0	0	0	0
414	NB501473:464:H7LNWBGXC:1:11206:17635:19333_CONS_SUB_SUB_CMP, HWI-D00104:303:C7V60ANXX:8:1101:6595:3920_CONS_SUB_SUB	1	0,960784314	Luzula	Luzula	atcttaatctggagaaaatgtgtttctctataaaaactagaatcaaaaag	GQ245102	AY437930	823	0	0	0	0	0	0	0	0	0	0	0	0	0	0	0	0	0	0	0	0	0	0	0	0	0	0	0	0	0	0	0	0	0	0	0	0	0	0	0	0
415	NB501473:464:H7LNWBGXC:1:11207:20246:8673_CONS_SUB_SUB	1	0,98	Luzula parviflora	Luzula	atcttaatctggagaaaatttgtttctctataaaaactagaatcaaaaag	GQ245097	AY437930	19	0	0	0	0	0	0	0	0	0	0	0	0	0	0	0	0	0	0	0	0	0	0	0	0	0	0	0	0	0	0	0	0	0	0	0	0	0	0	0	0
416	NB501473:464:H7LNWBGXC:1:11102:17449:15471_CONS_SUB_SUB, NB501850:142:HV2WTBGX7:1:11103:10013:16459_CONS_SUB_SUB_CMP, HWI-D00104:303:C7V60ANXX:8:1101:8644:11323_CONS_SUB_SUB_CMP	1	0.863636363636, 0	Lycopodiaceae	Phlegmariurus, root	atcctgtttagcaaatggcgg	GQ245106	MH243592, LN010483	529	0	0	0	0	0	0	0	0	0	0	0	0	0	0	0	0	0	0	0	0	0	0	0	0	0	0	0	0	0	0	0	0	0	0	0	0	0	0	0	0
417	NB501473:464:H7LNWBGXC:1:11104:20652:9892_CONS_SUB_SUB, NB501850:142:HV2WTBGX7:1:11106:13551:13641_CONS_SUB_SUB	1	0,955555556	Lysimachia thyrsiflora	Primulaceae	atcctctttttcgaaaacaaagatttaaaggaaaataaaaaggg	GQ245107	AF402444	90	0	0	0	0	0	0	0	0	0	0	0	0	0	0	0	0	0	0	0	0	0	0	0	0	0	0	0	0	0	0	0	0	0	0	0	0	0	0	0	0
418	NB501850:196:HFGJTAFXY:1:11103:22680:18054_CONS_SUB_SUB, NB501473:464:H7LNWBGXC:1:11102:8161:13277_CONS_SUB_SUB_CMP, HWI-D00104:303:C7V60ANXX:8:1101:19310:2495_CONS_SUB_SUB	1	0,981132075	Magnoliophyta	Deyeuxia heterophylla	atccgtgttttgagaaaaccaggaggttctcgaactagaatacaaaggaaaag	GQ245059	KX872778	976	0	0	0	0	0	0	0	0	0	0	0	0	0	0	0	0	0	0	0	0	0	0	0	0	0	0	0	0	0	0	0	0	0	0	0	0	0	0	0	0
419	NB501850:196:HFGJTAFXY:1:11101:15029:1145_CONS_SUB_SUB, NB501473:464:H7LNWBGXC:1:11101:4405:1271_CONS_SUB_SUB_CMP	1	0,980769231	Maleae	Sorbus koehneana	atcctgttttatgaaaataaacaagggtttcataaaccgaaaataaaaaag	GQ245554	KF983234	5343	0	0	0	0	0	0	0	0	0	0	0	0	0	0	0	0	0	0	0	0	0	0	0	0	0	0	0	0	0	0	0	0	0	0	0	0	219	0	0	0
420	HWI-D00104:303:C7V60ANXX:8:1101:9870:6830_CONS_SUB_SUB_CMP	1	1	Meesia triquetra	Meesia triquetra	atcttatttcatttaaaaatga	250_0220	AY501419	2766	0	0	0	0	0	0	0	0	0	0	0	0	0	0	0	0	0	0	0	0	0	0	0	0	0	0	0	0	0	0	0	0	0	0	0	0	0	0	0	0
421	NB501850:196:HFGJTAFXY:1:11105:10599:5474_CONS_SUB_SUB	1	0,976744186	Mentha arvensis	Mentha pulegium	atcctgttttcccaaaacaaaggtttcaaaaaacgaaaaaaag	EC_2704_CMP_1043	AY618522	57	0	0	0	0	0	0	0	0	0	0	0	0	0	0	0	0	0	0	0	0	0	0	0	0	0	0	0	0	0	0	0	0	0	0	0	0	0	0	0	0
422	NB501850:196:HFGJTAFXY:1:11102:8366:3481_CONS_SUB_SUB, NB501473:464:H7LNWBGXC:1:11101:9780:1082_CONS_SUB_SUB, NB501850:142:HV2WTBGX7:1:11103:17855:1534_CONS_SUB_SUB, HWI-D00104:303:C7V60ANXX:8:1101:3141:2161_CONS_SUB_SUB	1	0,980392157	Menyanthes trifoliata	campanulids	atcccgttttccgaaaacaaacaaaggttcagaaagcgaaaataaaaaag	GQ245111	AJ430961	570527	115	0	0	0	1	0	0	0	0	0	0	0	0	0	0	0	0	0	0	0	0	0	0	0	0	0	0	0	0	0	0	0	0	0	0	0	10	6	0	1
423	HWI-D00104:303:C7V60ANXX:8:1103:8719:35970_CONS_SUB_SUB	1	1	Micranthes foliolosa	Micranthes foliolosa	atcctgttttctaaaaaaaaaag	GQ245492_1833	GQ245492	14	0	0	0	0	0	0	0	0	0	0	0	0	0	0	0	0	0	0	0	0	0	0	0	0	0	0	0	0	0	0	0	0	0	0	0	0	0	0	0	0
424	NB501473:464:H7LNWBGXC:1:11111:3068:11466_CONS_SUB_SUB, HWI-D00104:303:C7V60ANXX:8:1101:7564:51545_CONS_SUB_SUB_CMP	1	0,962962963	Micranthes nelsoniana	Pentapetalae	atcctgttttacgaaaaaaaaaaaaag	GQ245499_1826	AY144059	722	0	0	0	0	0	0	0	0	0	0	0	0	0	0	0	0	0	0	0	0	0	0	0	0	0	0	0	0	0	0	0	0	0	0	0	0	0	0	0	0
425	HWI-D00104:303:C7V60ANXX:8:1101:19990:38082_CONS_SUB_SUB	1	0,951612903	Minuartia	Caryophyllaceae	ctcctcttttttgtccccctttttcaaaaaaaaaaggattcagaaagcaagactaaaaaag	GQ245133	FJ404991	85	0	0	0	0	0	0	0	0	0	0	0	0	0	0	0	0	0	0	0	0	0	0	0	0	0	0	0	0	0	0	0	0	0	0	0	0	0	0	0	0
426	HWI-D00104:303:C7V60ANXX:8:1101:14958:10190_CONS_SUB_SUB_CMP	1	0,954545455	Mniaceae	Bryidae	attttattttatttgagaatga	1189_0063	KJ681374	127	0	0	0	0	0	0	0	0	0	0	0	0	0	0	0	0	0	0	0	0	0	0	0	0	0	0	0	0	0	0	0	0	0	0	0	0	0	0	0	0
427	NB501473:464:H7LNWBGXC:1:11209:19086:9734_CONS_SUB_SUB	1	0,980769231	Molinia caerulea	PACMAD clade	atcccttttttgaaaaaacaagtggttctcaaactagaacccaaaggaaaag	EC_2982_CMP_1161	AY116259	11	0	0	0	0	0	0	0	0	0	0	0	0	0	0	0	0	0	0	0	0	0	0	0	0	0	0	0	0	0	0	0	0	0	0	0	0	0	0	0	0
428	NB501850:142:HV2WTBGX7:1:11105:16467:8704_CONS_SUB_SUB_CMP	1	0	Monolepis asiatica	root	ctccttttttcaaaagcaagaataaaaaaaag	GQ245137	LN010483	150	0	0	0	0	0	0	0	0	0	0	0	0	0	0	0	0	0	0	0	0	0	0	0	0	0	0	0	0	0	0	0	0	0	0	0	0	0	0	0	0
429	NB501473:464:H7LNWBGXC:1:11106:21770:1761_CONS_SUB_SUB_CMP, NB501850:142:HV2WTBGX7:1:11103:6588:1944_CONS_SUB_SUB, HWI-D00104:303:C7V60ANXX:8:1101:9499:2202_CONS_SUB_SUB	1	0,980769231	Muhlenbergia richardsonis	Panicoideae	atcccttttttgaaaaacaagtggttctcaaactagaacccaaaggaaaag	EC_2984_CMP_1162	AY769175	14128	0	0	0	0	0	0	0	0	0	0	0	0	0	0	0	0	0	0	0	0	0	0	0	0	0	0	0	0	0	0	0	0	0	0	0	0	0	0	0	0
430	NB501850:196:HFGJTAFXY:1:11101:16970:1501_CONS_SUB_SUB, NB501473:464:H7LNWBGXC:2:12304:9251:5247_CONS_SUB_SUB_CMP, HWI-D00104:303:C7V60ANXX:8:1101:13582:21994_CONS_SUB_SUB	1	0,978723404	Myosotis	Myosotis asiatica	atccggttttccgaaaacaaacaaaagttgaaaaagaaaaaaggaag	2239_CMP_0536	AB758341	289	0	0	0	0	0	0	0	0	0	0	0	0	0	0	0	0	0	0	0	0	0	0	0	0	0	0	0	0	0	0	0	0	0	0	0	0	0	0	0	0
431	NB501850:196:HFGJTAFXY:1:11101:1759:7229_CONS_SUB_SUB, NB501473:464:H7LNWBGXC:1:11101:7838:17679_CONS_SUB_SUB, NB501850:142:HV2WTBGX7:1:11104:18239:10257_CONS_SUB_SUB, HWI-D00104:303:C7V60ANXX:8:1101:20824:2466_CONS_SUB_SUB_CMP	1	0, 0.872340425532	Myosotis alpestris	root, lamiids	atccggttttccgaaaacaaaagttgaaaaagaaaaaaggaaggag	GQ245141	LN010483, KF704940	2083	0	0	0	0	0	0	0	0	0	0	0	0	0	0	0	0	0	0	0	0	0	0	0	0	0	0	446	0	0	0	0	0	0	0	0	0	0	0	0	0
432	NB501850:196:HFGJTAFXY:1:11101:21097:2500_CONS_SUB_SUB_CMP, NB501473:464:H7LNWBGXC:1:12305:15926:10987_CONS_SUB_SUB_CMP	1	1	Myricaria germanica	Myricaria germanica	ctcctgttttcaaaaataaaaaagtaaaaaaaaattcttaaagcgataataaataatg	EC_3344_CMP_1308	HQ680688	445	0	0	0	0	0	0	0	0	0	0	0	0	0	0	0	0	0	0	0	0	0	0	0	0	0	0	0	0	0	0	0	0	0	0	0	2	324	0	0	0
433	NB501850:196:HFGJTAFXY:1:11101:1177:1096_CONS_SUB_SUB, NB501473:464:H7LNWBGXC:1:11101:15135:1096_CONS_SUB_SUB, HWI-D00104:303:C7V60ANXX:8:1101:3074:2217_CONS_SUB_SUB_CMP	1	0,967741935	Myriophyllum sibiricum	Myriophyllum verticillatum	atcccgttttctgaaataaaaatcaaacacaagggttcaaaaaacgaaaataaaaaaagaag	GQ245144	GQ245145	389262	2508	0	0	0	0	0	0	8828	0	0	1735	418	0	4530	0	0	47046	0	0	0	0	0	0	0	0	0	0	1300	0	0	0	0	0	0	0	238	0	0	0	0
434	NB501473:464:H7LNWBGXC:1:11101:11164:10410_CONS_SUB_SUB_CMP, NB501850:142:HV2WTBGX7:1:11108:7770:3078_CONS_SUB_SUB_CMP, HWI-D00104:303:C7V60ANXX:8:1101:5391:2177_CONS_SUB_SUB	1	1	Myriophyllum verticillatum	Myriophyllum verticillatum	atcccgttttccgaaatcaaaatcaaacacaagggttcaaaaaacgaaaataaaaaaagaag	GQ245145	GQ245145	15231	0	0	0	0	0	0	0	0	0	0	0	0	0	0	0	0	0	0	0	0	0	0	0	0	0	0	0	0	0	0	0	0	0	0	0	0	0	0	0	0
435	NB501473:464:H7LNWBGXC:1:11101:18800:1088_CONS_SUB_SUB, NB501850:142:HV2WTBGX7:1:11103:20086:1371_CONS_SUB_SUB	1	0,981481481	Nymphaeaceae	Nymphaeales	atcctgtttacagaaaacaagggttcctttcctagaaagcgagaatcaaaaaag	GQ245151	AM422019	52814	0	0	0	0	0	0	0	0	0	0	0	0	0	0	0	0	0	0	0	0	0	0	0	0	0	0	0	0	0	0	0	0	0	0	0	0	0	0	0	0
436	NB501850:196:HFGJTAFXY:1:11101:25922:1817_CONS_SUB_SUB, NB501473:464:H7LNWBGXC:1:11101:18368:1190_CONS_SUB_SUB_CMP	1	0, 0.934782608696	Oenantheae	root, Cicuta virosa	atcctgttttcaaaaaacaaacaaaggggcagaaggtgaaaaaag	EC_2077_CMP_0765	LN010483, GQ244800	1450	0	0	0	0	0	0	0	0	0	0	0	0	0	0	0	0	0	0	0	0	0	0	0	0	0	0	0	0	0	0	0	0	0	0	0	0	0	0	0	0
437	NB501850:196:HFGJTAFXY:1:11210:4745:8685_CONS_SUB_SUB_CMP	1	0,973684211	Orchidinae	Orchidinae	atcttaaaaaaaaaaaatggaaaatgagaataaaaaga	2808_CMP_0616	MF945197	18	0	0	0	0	0	0	0	0	0	0	0	0	0	0	0	0	0	0	0	0	0	0	0	0	0	0	0	0	0	0	0	0	0	0	0	0	18	0	0	0
438	HWI-D00104:303:C7V60ANXX:8:1103:17722:47766_CONS_SUB_SUB_CMP	1	1	Oxycoccus quadripetalus	Vaccinium macrocarpon	atccttttttttggcaaaccaataaagattccgaaagaaataagg	2548_CMP_0591	JQ248601	26	0	0	0	0	0	0	0	0	0	0	0	0	0	0	0	0	0	0	0	0	0	0	0	0	0	0	0	0	0	0	0	0	0	0	0	0	0	0	0	0
439	NB501850:196:HFGJTAFXY:1:11101:23582:1723_CONS_SUB_SUB, NB501473:464:H7LNWBGXC:1:11103:3031:1238_CONS_SUB_SUB	1	1	Oxygraphis glacialis	Oxygraphis glacialis	atcctgctttcagaaaacaataacaataaagggggggttcagaaagcaagaatagg	GQ245159	GQ245158	9187	0	0	0	0	0	0	0	0	0	0	0	0	0	0	0	0	0	0	0	0	0	0	0	0	0	0	0	0	0	0	0	0	0	0	0	0	0	2110	0	0
440	NB501850:196:HFGJTAFXY:1:11101:2380:19430_CONS_SUB_SUB_CMP, NB501473:464:H7LNWBGXC:1:11101:12588:6255_CONS_SUB_SUB, NB501850:142:HV2WTBGX7:1:11103:10748:1343_CONS_SUB_SUB_CMP, HWI-D00104:303:C7V60ANXX:8:1101:2957:3871_CONS_SUB_SUB	1	1	Oxyria digyna	Oxyria digyna	ctccttcgtccaaaaggaagaataaaaaag	GQ245160	AY566466	6721	0	0	0	0	0	0	0	0	0	0	0	0	0	0	0	0	0	0	0	0	0	0	0	0	0	0	0	0	0	0	0	0	0	0	0	0	355	0	0	0
441	NB501850:196:HFGJTAFXY:1:11103:18035:15724_CONS_SUB_SUB_CMP, NB501473:464:H7LNWBGXC:1:11102:5305:13592_CONS_SUB_SUB, NB501850:142:HV2WTBGX7:1:11112:13427:16064_CONS_SUB_SUB_CMP, HWI-D00104:303:C7V60ANXX:8:1101:11466:6397_CONS_SUB_SUB	1	0,983606557	Oxytropis	Oxytropis williamsii	atcctgctttccgaaaacaaaaaaataaaagttcagaaagttaaaatgaaacaaataaag	GQ245172	LC213558	1030	0	0	0	0	0	0	0	0	0	0	0	0	0	0	0	0	0	0	0	0	0	0	0	0	0	0	0	0	0	0	0	0	0	0	0	0	0	0	0	0
442	NB501850:196:HFGJTAFXY:1:11101:10445:5540_CONS_SUB_SUB_CMP, NB501473:464:H7LNWBGXC:1:11306:24683:16586_CONS_SUB_SUB	1	0,983606557	Oxytropis deflexa	Oxytropis williamsii	atcctgctttccgaaaacaaaaaaataaaagttcagaaagttaaaattaaacaaataaag	GQ245167	LC213558	1016	0	0	0	0	0	0	0	0	0	0	0	0	0	0	0	0	0	0	0	0	0	0	0	0	0	0	0	0	0	0	0	0	0	0	0	0	107	0	0	0
443	NB501473:464:H7LNWBGXC:1:11207:14445:18781_CONS_SUB_SUB, HWI-D00104:303:C7V60ANXX:8:1101:9607:5659_CONS_SUB_SUB	1	1	Pachypleurum alpinum	Pachypleurum alpinum	atcctattttacaaaaacaaacaaaggcccagaaggtgaaacaaag	GQ245178_2071	GQ245178	298	0	0	0	0	0	0	0	0	0	0	0	0	0	0	0	0	0	0	0	0	0	0	0	0	0	0	0	0	0	0	0	0	0	0	0	0	0	0	0	0
444	NB501473:464:H7LNWBGXC:1:11101:6144:18354_CONS_SUB_SUB, NB501850:142:HV2WTBGX7:1:11103:24395:2677_CONS_SUB_SUB, HWI-D00104:303:C7V60ANXX:8:1101:13921:4099_CONS_SUB_SUB	1	0,981481481	Papaver	Papaveroideae	atcctgttttcagaaaacaaattaagggatttctgaaagcgagaataaaaaaag	GQ245206_2046	AY328233	4480	0	0	0	0	0	0	0	0	0	0	0	0	0	0	0	0	0	0	0	0	0	0	0	0	0	0	0	0	0	0	0	0	0	0	0	0	0	0	0	0
445	HWI-D00104:303:C7V60ANXX:8:1101:6855:21871_CONS_SUB_SUB	1	1	Papaver paucistaminum	Papaver paucistaminum	atcctgttttcagaaaacaaattaagggatttctgaaagtgagaataaaaaaag	GQ245200_2051	GQ245200	30	0	0	0	0	0	0	0	0	0	0	0	0	0	0	0	0	0	0	0	0	0	0	0	0	0	0	0	0	0	0	0	0	0	0	0	0	0	0	0	0
446	NB501473:464:H7LNWBGXC:1:12111:14527:8702_CONS_SUB_SUB, HWI-D00104:303:C7V60ANXX:8:1101:13139:3202_CONS_SUB_SUB_CMP	1	0,979166667	Parrya	Parrya pavlovii	atcctggtttacgcgaactaaccagagtttataaagcgagaaaaagg	GQ245214_2041	FN677684	576	0	0	0	0	0	0	0	0	0	0	0	0	0	0	0	0	0	0	0	0	0	0	0	0	0	0	0	0	0	0	0	0	0	0	0	0	0	0	0	0
447	NB501473:464:H7LNWBGXC:1:11210:25732:16189_CONS_SUB_SUB_CMP, NB501850:142:HV2WTBGX7:1:11201:15025:12348_CONS_SUB_SUB, HWI-D00104:303:C7V60ANXX:8:1102:8962:68979_CONS_SUB_SUB	1	0,977777778	Pedicularis	Pedicularis	atcttctttttttttcaaaacaaaggtttagaaaacgaaaaaaag	GQ245228_2028	KF277630	395	0	0	0	0	0	0	0	0	0	0	0	0	0	0	0	0	0	0	0	0	0	0	0	0	0	0	0	0	0	0	0	0	0	0	0	0	0	0	0	0
448	NB501473:464:H7LNWBGXC:1:11103:9807:16332_CONS_SUB_SUB, NB501850:142:HV2WTBGX7:1:11103:4225:10483_CONS_SUB_SUB_CMP, HWI-D00104:303:C7V60ANXX:8:1101:4516:5378_CONS_SUB_SUB_CMP	1	0,978723404	Pedicularis	Pedicularis	atcttcttttttttttcaaaacaaaggtttagaaaacgaaaaaaag	GQ245227_2029	GQ245226	709	0	0	0	0	0	0	0	0	0	0	0	0	0	0	0	0	0	0	0	0	0	0	0	0	0	0	0	0	0	0	0	0	0	0	0	0	0	0	0	0
449	NB501473:464:H7LNWBGXC:1:11101:20098:4172_CONS_SUB_SUB_CMP, NB501850:142:HV2WTBGX7:1:11105:12445:5157_CONS_SUB_SUB, HWI-D00104:303:C7V60ANXX:8:1101:4696:2412_CONS_SUB_SUB	1	0,97826087	Pedicularis	Pedicularis schistostegia	atcttcttttttttttcaaaacaaaggtttcgaaaacgaaaaaag	GQ245237_2020	AB110919	5026	0	0	0	0	0	0	0	0	0	0	0	0	0	0	0	0	0	0	0	0	0	0	0	0	0	0	0	0	0	0	0	0	0	0	0	0	0	0	0	0
450	NB501473:464:H7LNWBGXC:1:11101:12087:2200_CONS_SUB_SUB, NB501850:142:HV2WTBGX7:1:11211:9210:11266_CONS_SUB_SUB_CMP, HWI-D00104:303:C7V60ANXX:8:1101:11181:16316_CONS_SUB_SUB_CMP	1	0,977777778	Pedicularis capitata	Pedicularis	atcctctttttttttcaaaacaaaggttcagaaaacgaaaaaag	GQ245219_2036	AB280445	2852	0	0	0	0	0	0	0	0	0	0	0	0	0	0	0	0	0	0	0	0	0	0	0	0	0	0	0	0	0	0	0	0	0	0	0	0	0	0	0	0
451	NB501473:464:H7LNWBGXC:1:11209:6218:12001_CONS_SUB_SUB, NB501850:142:HV2WTBGX7:1:11106:3947:9745_CONS_SUB_SUB	1	1	Pedicularis capitata	Pedicularis capitata	atcctctttttttttcaaaacaaaggttcagaaaactaaaaaag	GQ245218_2037	GQ245218	197	0	0	0	0	0	0	0	0	0	0	0	0	0	0	0	0	0	0	0	0	0	0	0	0	0	0	0	0	0	0	0	0	0	0	0	0	0	0	0	0
452	NB501473:464:H7LNWBGXC:1:12311:26106:11781_CONS_SUB_SUB	1	0,92	Pedicularis compacta	Pedicularis	atcttctttttttttttcaaaacaagggtttcgaaaacgaaaaaaaaaa	2836_CMP_0625	AB219652	14	0	0	0	0	0	0	0	0	0	0	0	0	0	0	0	0	0	0	0	0	0	0	0	0	0	0	0	0	0	0	0	0	0	0	0	0	0	0	0	0
453	HWI-D00104:303:C7V60ANXX:8:1101:16491:74243_CONS_SUB_SUB	1	1	Pedicularis lanata	Pedicularis lanata	atcttctttttttttttcaaaacaaaggtttagaaaacgaaaaaaag	GQ245226_2030	GQ245226	20	0	0	0	0	0	0	0	0	0	0	0	0	0	0	0	0	0	0	0	0	0	0	0	0	0	0	0	0	0	0	0	0	0	0	0	0	0	0	0	0
454	NB501473:464:H7LNWBGXC:1:11211:9465:17164_CONS_SUB_SUB, HWI-D00104:303:C7V60ANXX:8:1101:10407:21470_CONS_SUB_SUB	1	1	Pedicularis lapponica	Pedicularis lapponica	atcttcttttttttttcaaaaaaaagggttagaaaacgaaaaaaaaaaa	GQ245229_2027	GQ245229	613	0	0	0	0	0	0	0	0	0	0	0	0	0	0	0	0	0	0	0	0	0	0	0	0	0	0	0	0	0	0	0	0	0	0	0	0	0	0	0	0
455	NB501850:196:HFGJTAFXY:1:11101:21784:5531_CONS_SUB_SUB_CMP, NB501473:464:H7LNWBGXC:1:11206:21906:7243_CONS_SUB_SUB, NB501850:142:HV2WTBGX7:1:11105:7731:2542_CONS_SUB_SUB_CMP, HWI-D00104:303:C7V60ANXX:8:1102:15641:34457_CONS_SUB_SUB	1	0,955555556	Pedicularis oederi	Pedicularis	atcttctttttttttcaaaacaagggttcagaaaacgaaaaaag	GQ245231_2025	AY881112	3297	0	0	0	0	0	0	0	0	0	0	0	0	0	0	0	0	0	0	0	0	0	0	0	0	0	0	0	0	0	0	0	0	0	0	0	0	0	1	0	0
456	NB501850:196:HFGJTAFXY:1:11101:13206:1675_CONS_SUB_SUB_CMP, NB501473:464:H7LNWBGXC:1:11102:3669:8773_CONS_SUB_SUB, NB501850:142:HV2WTBGX7:1:11103:13699:4689_CONS_SUB_SUB_CMP, HWI-D00104:303:C7V60ANXX:8:1101:15489:4865_CONS_SUB_SUB	1	0,977777778	Pedicularis oederi	Pedicularis	atcttcttttttttttcaaaacaagggttcagaaaacgaaaaaag	GQ245230_2026	GQ245221	4168	0	0	0	0	0	0	0	0	0	0	0	0	0	0	0	0	0	0	0	0	0	0	0	0	0	0	0	0	0	0	0	0	0	0	0	0	0	0	0	0
457	NB501850:196:HFGJTAFXY:1:11101:15457:20083_CONS_SUB_SUB_CMP, NB501473:464:H7LNWBGXC:1:11104:18170:10912_CONS_SUB_SUB, NB501850:142:HV2WTBGX7:1:11203:25920:7509_CONS_SUB_SUB_CMP, HWI-D00104:303:C7V60ANXX:8:1101:11916:3433_CONS_SUB_SUB	1	0,956521739	Pedicularis pacifica	Pedicularis	atcttctttttttttcaaaacaaaggtttcgaaaacgaaaaaag	GQ245232_2024	AB110919	2558	0	0	0	0	0	0	0	0	0	0	0	0	0	0	0	0	0	0	0	0	0	0	0	0	0	0	0	0	0	0	0	0	0	0	0	0	0	0	0	0
458	NB501473:464:H7LNWBGXC:1:13310:3735:2000_CONS_SUB_SUB	1	0,957446809	Pedicularis palustris	Pedicularis	atctttttttttttcaaaacgaagggttagaaaacgaaaaaaaag	2840_CMP_1370	GQ245233	27	0	0	0	0	0	0	0	0	0	0	0	0	0	0	0	0	0	0	0	0	0	0	0	0	0	0	0	0	0	0	0	0	0	0	0	0	0	0	0	0
459	HWI-D00104:303:C7V60ANXX:8:1104:10656:86476_CONS_SUB_SUB_CMP	1	0,956521739	Pedicularis pennellii	Pedicularis	atcttttttttttcaaaacaaagggttagaaaacgaaaaaaaag	GQ245234_2022	AB110781	28	0	0	0	0	0	0	0	0	0	0	0	0	0	0	0	0	0	0	0	0	0	0	0	0	0	0	0	0	0	0	0	0	0	0	0	0	0	0	0	0
460	NB501473:464:H7LNWBGXC:1:11105:14328:20082_CONS_SUB_SUB, NB501850:142:HV2WTBGX7:1:11201:7275:11799_CONS_SUB_SUB_CMP, HWI-D00104:303:C7V60ANXX:8:1101:19467:36389_CONS_SUB_SUB	1	0,97826087	Pedicularis sceptrum-carolinum	Pedicularis	atcctcttttttttttcaaaacaaaggttcagaaaacgaaaaaag	GQ245236_2021	AB280533	435	0	0	0	0	0	0	0	0	0	0	0	0	0	0	0	0	0	0	0	0	0	0	0	0	0	0	0	0	0	0	0	0	0	0	0	0	0	0	0	0
461	NB501850:196:HFGJTAFXY:1:11104:9591:13499_CONS_SUB_SUB, NB501473:464:H7LNWBGXC:1:11104:12845:8080_CONS_SUB_SUB_CMP, HWI-D00104:303:C7V60ANXX:8:1103:8302:23031_CONS_SUB_SUB	1	0,979166667	Pedicularis tristis	Pedicularis	atcttctttttttttttcaaaacaaaggttcagaaaacgaaaaaaag	GQ245238_2019	KF277639	251	0	0	0	0	0	0	0	0	0	0	0	0	0	0	0	0	0	0	0	0	0	0	0	0	0	0	0	0	0	0	0	0	0	0	0	0	0	0	0	0
462	NB501850:196:HFGJTAFXY:1:11102:12413:6070_CONS_SUB_SUB, NB501473:464:H7LNWBGXC:1:11206:26241:8936_CONS_SUB_SUB, NB501850:142:HV2WTBGX7:1:11212:4630:10613_CONS_SUB_SUB, HWI-D00104:303:C7V60ANXX:8:1101:12954:21635_CONS_SUB_SUB	1	0,977777778	Pedicularis verticillata	Pedicularis	atcttctttttttttcaaaacaaaggttcagaaaacgaaaaaaag	GQ245239_2018	AY881112	498	0	0	0	0	0	0	0	0	0	0	0	0	0	0	0	0	0	0	0	0	0	0	0	0	0	0	0	0	0	0	0	0	0	0	0	0	98	0	0	0
463	NB501850:196:HFGJTAFXY:1:11102:15111:10532_CONS_SUB_SUB, NB501473:464:H7LNWBGXC:1:11103:13188:8111_CONS_SUB_SUB, HWI-D00104:303:C7V60ANXX:8:1102:6515:20724_CONS_SUB_SUB	1	0,978723404	Pedicularis verticillata	Pedicularis	atcttcttttttttttcaaaacaaaggttcagaaaacgaaaaaaag	GQ245240_2017	DQ839435	372	0	0	0	0	0	0	0	0	0	0	0	0	0	0	0	0	0	0	0	0	0	0	0	0	0	0	0	0	0	0	0	0	0	0	0	0	9	0	0	0
464	NB501473:464:H7LNWBGXC:1:11101:23013:1691_CONS_SUB_SUB_CMP	1	0,967741935	Persicaria	Persicaria barbata	ctcctgctttcaaaaaggaaagaaaaaggg	EC_3037_CMP_1189	MH824148	2428	0	0	0	0	0	0	0	0	0	0	0	0	0	0	0	0	0	0	0	0	0	0	0	0	0	0	0	0	0	0	0	0	0	0	0	0	0	0	0	0
465	NB501850:196:HFGJTAFXY:1:11101:15393:1065_CONS_SUB_SUB_CMP, NB501473:464:H7LNWBGXC:1:11101:22617:9707_CONS_SUB_SUB_CMP	1	1	Phragmites australis	Phragmites australis	atcccttttttgaaaaaacaggtggttctcaaactagaacccaaagggaaag	EC_2987_CMP_1164	AY016329	165625	8	0	0	0	0	0	0	0	0	0	0	0	0	3425	0	450	0	0	0	0	0	0	0	0	0	0	0	8715	0	0	0	0	0	0	0	41	0	0	71717	0
466	NB501473:464:H7LNWBGXC:1:12206:22865:8213_CONS_SUB_SUB	1	1	Physaria arctica	Physaria arctica	atcctggtttacgcgaacaaaccggagtttagaaagcgacaaaaaggg	GQ245073	GQ245072	19	0	0	0	0	0	0	0	0	0	0	0	0	0	0	0	0	0	0	0	0	0	0	0	0	0	0	0	0	0	0	0	0	0	0	0	0	0	0	0	0
467	NB501850:196:HFGJTAFXY:1:11101:12813:2982_CONS_SUB_SUB, NB501473:464:H7LNWBGXC:1:11101:4697:1441_CONS_SUB_SUB_CMP, NB501850:142:HV2WTBGX7:1:11112:22482:10262_CONS_SUB_SUB	1	0,981481481	Picea	Picea	atccggttcatggagacaatagtttcttcttttattctcctaagataggaaggg	GQ245254_2008	AH008018	978	0	0	0	0	0	0	0	0	0	0	0	0	0	0	0	0	0	0	0	0	0	0	0	0	0	0	282	0	0	0	0	0	0	0	0	0	0	0	0	0
468	NB501850:196:HFGJTAFXY:1:11101:16009:1689_CONS_SUB_SUB, NB501473:464:H7LNWBGXC:1:11101:14766:4487_CONS_SUB_SUB_CMP, NB501850:142:HV2WTBGX7:1:11103:3415:1080_CONS_SUB_SUB, HWI-D00104:303:C7V60ANXX:8:1101:4699:2213_CONS_SUB_SUB	1	0,977777778	Pinus	Pinus resinosa	atccggttcatgaagacaatgtttcttctcctaagataggaaggg	GQ245260_2004	FJ899556	154004	0	0	0	0	0	0	0	0	0	0	0	0	0	0	0	0	0	0	0	0	0	0	0	0	0	0	0	0	0	0	0	0	0	0	0	0	0	0	0	0
469	NB501850:196:HFGJTAFXY:1:11101:21109:2795_CONS_SUB_SUB_CMP, NB501473:464:H7LNWBGXC:1:11204:16545:7601_CONS_SUB_SUB	1	0,974358974	Piptatherum pungens	Stipeae	atccgtgttttgagaaaacaagcggttctcgaactagag	2989_CMP_0646	GU192004	2690	0	0	0	0	0	0	0	61	0	0	0	0	0	0	0	0	0	0	0	0	0	0	0	0	0	0	161	0	0	0	0	0	0	173	0	0	24	0	0	0
470	HWI-D00104:303:C7V60ANXX:8:1104:6034:83986_CONS_SUB_SUB_CMP	1	0,956521739	Plagiobryum algovicum	Plagiobryum purpurascens	attttattctctattaaaaataa	53_0283	AY078302	57	0	0	0	0	0	0	0	0	0	0	0	0	0	0	0	0	0	0	0	0	0	0	0	0	0	0	0	0	0	0	0	0	0	0	0	0	0	0	0	0
471	HWI-D00104:303:C7V60ANXX:8:1104:13882:11311_CONS_SUB_SUB	1	0	Plagiochila	root	attttgtttgcaa	403_0243	LN010483	10	0	0	0	0	0	0	0	0	0	0	0	0	0	0	0	0	0	0	0	0	0	0	0	0	0	0	0	0	0	0	0	0	0	0	0	0	0	0	0	0
472	HWI-D00104:303:C7V60ANXX:8:1106:6158:3961_CONS_SUB_SUB	1	0,954545455	Plagiomnium	Bryidae	attttattttattcgagaatga	1059_0037	AF071843	12	0	0	0	0	0	0	0	0	0	0	0	0	0	0	0	0	0	0	0	0	0	0	0	0	0	0	0	0	0	0	0	0	0	0	0	0	0	0	0	0
473	NB501850:196:HFGJTAFXY:1:11104:22276:8706_CONS_SUB_SUB	1	0,954545455	Plagiopus oederiana	Bryidae	atcttatttgatttaaaaatga	289_0228	AY501419	27	0	0	0	0	0	0	0	0	0	0	0	0	0	0	0	0	0	0	0	0	0	0	0	0	0	0	0	0	0	0	0	0	0	0	0	0	0	27	0	0
474	NB501473:464:H7LNWBGXC:1:11103:21293:19271_CONS_SUB_SUB, HWI-D00104:303:C7V60ANXX:8:1101:13712:2383_CONS_SUB_SUB_CMP	1	0,952380952	Plantago	Plantago reniformis	atcctgtcttctcaaaataaaggttcataaaacgaaaaggg	EC_2884_CMP_1110	AY101914	351	0	0	0	0	0	0	0	0	0	0	0	0	0	0	0	0	0	0	0	0	0	0	0	0	0	0	0	0	0	0	0	0	0	0	0	0	0	0	0	0
475	NB501850:196:HFGJTAFXY:1:11101:7654:1233_CONS_SUB_SUB, NB501473:464:H7LNWBGXC:1:11101:15145:1345_CONS_SUB_SUB	1	0,976190476	Plantago	Plantago reniformis	atcctgtcttctcaaaataaaggttcataaagcgaaaaggg	EC_2879_CMP_1108	AY101914	15507	64	0	0	0	0	0	0	0	0	0	0	0	0	0	0	0	0	0	0	0	50	0	0	0	0	0	0	0	0	0	0	0	0	0	0	13	898	0	0	0
476	NB501850:142:HV2WTBGX7:1:11103:24803:17887_CONS_SUB_SUB, HWI-D00104:303:C7V60ANXX:8:1101:17806:2577_CONS_SUB_SUB	1	1	Pleuropogon sabinei	Pleuropogon sabinei	atccgtgttttgagaaaacaagtggttctcgagctagaatccaaaggaatag	GQ245267_1999	GQ245266	144	0	0	0	0	0	0	0	0	0	0	0	0	0	0	0	0	0	0	0	0	0	0	0	0	0	0	0	0	0	0	0	0	0	0	0	0	0	0	0	0
477	NB501850:196:HFGJTAFXY:1:11103:6594:2572_CONS_SUB_SUB_CMP, NB501473:464:H7LNWBGXC:1:11311:20074:5384_CONS_SUB_SUB_CMP, NB501850:142:HV2WTBGX7:1:11110:13191:1815_CONS_SUB_SUB_CMP	1	0,981132075	Poa	Pooideae	atccatgttttgagaaaacaagggggttctcgaactagaatacaaaggaaaag	2991_CMP_0647	JN030970	144	0	0	0	0	0	0	0	0	0	0	0	0	0	0	0	0	0	0	0	0	0	0	0	0	0	0	0	0	0	0	0	0	0	0	0	0	0	32	0	0
478	NB501850:196:HFGJTAFXY:1:11101:8840:8210_CONS_SUB_SUB, NB501473:464:H7LNWBGXC:2:11210:8428:19990_CONS_SUB_SUB	1	0,983050847	Poales	Agrostis tolucensis	atccgtgttttgagaaaacaaaggggttctcgaatcgaactataatacaaaggaaaag	2365_CMP_0563	KX872610	108	0	0	0	0	0	0	0	0	0	0	0	0	0	0	0	0	0	0	0	0	0	0	0	0	0	0	0	0	0	0	0	0	0	0	0	0	0	0	0	0
479	NB501473:464:H7LNWBGXC:1:11307:9269:4468_CONS_SUB_SUB	1	0,981481481	Poeae	Poa alpina	atccgtgttttgagaaaacaaaggggttctcgaactagaatacaaaggaaaag	EC_2906_CMP_1128	KU763470	12	0	0	0	0	0	0	0	0	0	0	0	0	0	0	0	0	0	0	0	0	0	0	0	0	0	0	0	0	0	0	0	0	0	0	0	0	0	0	0	0
480	NB501850:196:HFGJTAFXY:1:11101:4244:11558_CONS_SUB_SUB_CMP, NB501473:464:H7LNWBGXC:1:11107:18663:8222_CONS_SUB_SUB, HWI-D00104:303:C7V60ANXX:8:1101:16382:2748_CONS_SUB_SUB_CMP	1	0,981132075	Poeae	Poeae	atccatgttttgagaaaacaagggggttctcgaactagaatgcaaaggaaaag	2940_CMP_0637	DQ860547	1352	0	0	0	0	0	0	0	0	0	0	0	0	0	0	0	0	0	0	0	0	0	0	0	0	0	0	0	0	0	0	0	0	0	0	0	0	0	0	0	0
481	NB501850:196:HFGJTAFXY:1:11101:21625:1681_CONS_SUB_SUB_CMP, NB501473:464:H7LNWBGXC:1:11209:23026:15910_CONS_SUB_SUB_CMP	1	0,962962963	Poeae	Poa ligulata	atccgtgttttgagaaaaccagggggttctcgaactagaatacaaaggaaaag	EC_2966_CMP_1155	GQ324432	9418	0	0	0	0	0	0	0	0	0	0	0	0	0	0	0	0	0	0	0	0	0	0	0	0	0	0	0	0	0	0	0	0	0	0	0	0	0	0	0	0
482	HWI-D00104:303:C7V60ANXX:8:1107:4760:92809_CONS_SUB_SUB	1	0	Pohlia	root	attttattttatttaa	706_0365	LN010483	25	0	0	0	0	0	0	0	0	0	0	0	0	0	0	0	0	0	0	0	0	0	0	0	0	0	0	0	0	0	0	0	0	0	0	0	0	0	0	0	0
483	NB501473:464:H7LNWBGXC:1:11101:24874:4787_CONS_SUB_SUB, NB501850:142:HV2WTBGX7:1:11103:3260:3049_CONS_SUB_SUB, HWI-D00104:303:C7V60ANXX:8:1101:3450:2199_CONS_SUB_SUB_CMP	1	0,962264151	Poinae	BOP clade	atccgtgttttgagaaaacaagggggttctcgaactagaatacaaaagaaaag	GQ244891_1515	AY504644	225936	0	0	0	0	0	0	0	0	0	0	0	0	0	0	0	0	0	0	0	0	0	0	0	0	0	0	0	0	0	0	0	0	0	0	0	0	0	0	0	0
484	NB501473:464:H7LNWBGXC:1:11305:4000:3939_CONS_SUB_SUB_CMP	1	0,984126984	Polemonium	Polemonium	atccttattttcgaaaacaaacaaagattcggaaagcaaaaataagaaaaaaaaaaagggggg	EC_3027_CMP_1182	EU628449	15	0	0	0	0	0	0	0	0	0	0	0	0	0	0	0	0	0	0	0	0	0	0	0	0	0	0	0	0	0	0	0	0	0	0	0	0	0	0	0	0
485	NB501473:464:H7LNWBGXC:1:11304:6371:8278_CONS_SUB_SUB	1	0,983606557	Polemonium	Polemonium	atccttattttcgaaaacaaacaaagattcggaaagcaaaaataagaaaaaaaaaggggg	GQ245286_1984	KJ159555	25	0	0	0	0	0	0	0	0	0	0	0	0	0	0	0	0	0	0	0	0	0	0	0	0	0	0	0	0	0	0	0	0	0	0	0	0	0	0	0	0
486	NB501850:196:HFGJTAFXY:1:11101:7908:1766_CONS_SUB_SUB, NB501473:464:H7LNWBGXC:1:11102:16366:4178_CONS_SUB_SUB	1	0,964285714	Polygonum	Polygoneae	ctccttctttccaaaaggaagaaaaag	EC_3041_CMP_1192	EU326082	6085	0	0	0	0	0	0	0	0	0	0	0	0	0	0	0	0	0	0	0	0	0	0	0	0	0	0	415	0	0	0	0	0	0	0	0	0	0	0	0	0
487	NB501850:196:HFGJTAFXY:1:11109:17380:9834_CONS_SUB_SUB_CMP, NB501473:464:H7LNWBGXC:1:11102:15190:16405_CONS_SUB_SUB	1	0,966666667	Polygonum amphibium	Persicaria	ctcctgctttcaaaaaggaaagaaaaaagg	EC_3036_CMP_1188	EU197021	1838	18	0	0	0	0	0	0	0	0	0	0	0	0	0	0	0	0	0	0	0	0	0	0	0	0	0	0	0	0	0	0	0	0	0	0	0	0	0	0	0
488	NB501473:464:H7LNWBGXC:1:11111:12091:13567_CONS_SUB_SUB, HWI-D00104:303:C7V60ANXX:8:1101:4790:2609_CONS_SUB_SUB_CMP	1	0.941176470588, 0	Polytrichaceae	Polytrichaceae, root	atcttattctaaaatga	1406_0166	AF545040, LN010483	811	0	0	0	0	0	0	0	0	0	0	0	0	0	0	0	0	0	0	0	0	0	0	0	0	0	0	0	0	0	0	0	0	0	0	0	0	0	0	0	0
489	NB501850:196:HFGJTAFXY:1:11101:4819:1168_CONS_SUB_SUB, NB501473:464:H7LNWBGXC:1:11101:16119:3733_CONS_SUB_SUB_CMP, NB501850:142:HV2WTBGX7:1:11103:16786:5729_CONS_SUB_SUB_CMP, HWI-D00104:303:C7V60ANXX:8:1101:8512:2341_CONS_SUB_SUB_CMP	1	0,981132075	Pooideae	Pooideae	atccgtgttttgagaaaacaagggggttctcgaactagaatacaaaggaaaag	GQ245115	AY504644	32836	0	0	0	0	0	0	0	0	0	0	0	0	0	0	0	0	0	0	0	0	0	0	0	0	0	0	0	0	0	0	0	0	0	2	0	0	54	254	0	0
490	NB501850:196:HFGJTAFXY:1:11101:16140:12529_CONS_SUB_SUB_CMP, NB501473:464:H7LNWBGXC:1:11101:4172:5241_CONS_SUB_SUB	1	0,980769231	Pooideae	BOP clade	atccgtgttttgagaaaacaagtggttctcgaactagaatccaaaggaaaag	GQ245146	HQ292306	406	0	0	0	0	0	0	0	0	0	0	0	0	0	0	0	0	0	0	0	0	0	0	0	0	0	0	0	0	0	0	0	0	0	0	0	0	106	0	0	0
491	NB501850:196:HFGJTAFXY:1:11101:23674:1481_CONS_SUB_SUB, NB501473:464:H7LNWBGXC:1:11101:5949:1191_CONS_SUB_SUB_CMP, NB501850:142:HV2WTBGX7:1:11104:10018:6074_CONS_SUB_SUB, HWI-D00104:303:C7V60ANXX:8:1101:6350:6235_CONS_SUB_SUB_CMP	1	0,985507246	Populus	Populus	atcctatttttcgaaaacaaacaaaaaaacaaacaaaggttcataaagacagaataagaatacaaaag	EC_3257_CMP_1281	AP008956	20144	0	0	0	0	0	0	0	0	0	0	0	0	0	0	0	0	0	0	0	0	0	0	0	0	0	0	0	466	0	0	0	0	0	0	0	40	0	0	0	0
492	NB501850:196:HFGJTAFXY:1:11101:14119:1120_CONS_SUB_SUB, NB501473:464:H7LNWBGXC:1:11101:2750:1096_CONS_SUB_SUB_CMP, NB501850:142:HV2WTBGX7:1:11103:3855:1098_CONS_SUB_SUB, HWI-D00104:303:C7V60ANXX:8:1101:6259:2191_CONS_SUB_SUB_CMP	1	0,988505747	Potamogeton	Potamogeton natans	atccctgttttgagaaaaaagggtttattttctctatttcgaattttctattatatagaaattcgaaaataacaatttaaaaaagg	EC_3075_CMP_1199	EF428393	488222	59	0	0	0	0	0	0	0	0	0	0	0	0	4	0	0	0	0	0	0	0	0	0	0	0	0	1	0	0	0	0	0	0	0	0	21	0	0	0	0
493	NB501850:196:HFGJTAFXY:1:11101:3901:1811_CONS_SUB_SUB_CMP, NB501473:464:H7LNWBGXC:1:11101:7150:1808_CONS_SUB_SUB_CMP, NB501850:142:HV2WTBGX7:1:11103:10946:17237_CONS_SUB_SUB_CMP, HWI-D00104:303:C7V60ANXX:8:1101:20352:2815_CONS_SUB_SUB	1	0,988372093	Potamogeton	Potamogeton pusillus	atccctgttttgagaaaaaagggtttattttctctatttcgaattttctattatatagaaattcgaaaataagaatttaaaaaagg	3074b_CMP_0661	DQ786439	23015	21	0	0	0	0	0	0	15	0	0	1	0	0	33	0	1	0	0	0	0	0	0	0	0	0	0	0	93	0	0	0	0	0	0	0	92	0	0	0	0
494	NB501850:196:HFGJTAFXY:1:11101:19866:2569_CONS_SUB_SUB, NB501473:464:H7LNWBGXC:1:11101:22747:1273_CONS_SUB_SUB, NB501850:142:HV2WTBGX7:1:11103:14241:4699_CONS_SUB_SUB_CMP, HWI-D00104:303:C7V60ANXX:8:1101:7164:2127_CONS_SUB_SUB	1	0,988372093	Potamogeton	Potamogeton	atccctgttttgagaaaaaagggtttattttctctatttcgaattttctattatatagaaattctaaaataagaatttaaaaaagg	EC_3069_CMP_1196	AB744009	133845	557	0	0	0	0	0	0	108	0	0	0	0	0	121	0	0	0	0	0	0	0	0	0	0	0	0	0	0	0	0	0	0	0	0	0	0	0	0	0	0
495	NB501473:464:H7LNWBGXC:1:11101:4514:1751_CONS_SUB_SUB, NB501850:142:HV2WTBGX7:1:11103:17639:3073_CONS_SUB_SUB_CMP, HWI-D00104:303:C7V60ANXX:8:1101:14207:3668_CONS_SUB_SUB_CMP	1	1	Potamogeton praelongus	Potamogeton praelongus	atccccgttttgagaaaaaagggtttattttctctatttcgaattttctattatatagaaattctaaaataagaatttaaaaaagg	GQ245306_1971	GQ245306	66945	0	0	0	0	0	0	0	0	0	0	0	0	0	0	0	0	0	0	0	0	0	0	0	0	0	0	0	0	0	0	0	0	0	0	0	0	0	0	0	0
496	NB501850:196:HFGJTAFXY:1:11101:8654:1136_CONS_SUB_SUB_CMP, NB501473:464:H7LNWBGXC:1:11101:1469:10881_CONS_SUB_SUB_CMP, NB501850:142:HV2WTBGX7:1:11106:19532:5596_CONS_SUB_SUB, HWI-D00104:303:C7V60ANXX:8:1101:1702:2093_CONS_SUB_SUB	1	0,981132075	Potentilla	Potentilla fragiformis	atcccgttttatgaaaacaaacaagggtttcataaagcgagaataaataaag	EC_3198_CMP_1252	FN556407	6863	0	0	0	0	0	0	0	0	0	0	0	0	0	0	0	0	0	0	0	0	15	0	0	0	0	0	761	0	0	0	0	0	0	52	0	0	0	0	0	0
497	NB501850:196:HFGJTAFXY:1:11103:12323:4411_CONS_SUB_SUB_CMP, NB501473:464:H7LNWBGXC:1:11101:25333:10039_CONS_SUB_SUB_CMP	1	0, 0.875	Potentilla	root, Potentilla anserina	atcccgttttctgaaaacaaataagggtttcgtttcagaaagcgagaa	GQ245318_1961	LN010483, KJ020644	1624	9	0	0	0	0	0	0	0	0	0	0	0	0	0	0	0	0	0	0	0	0	0	0	0	0	0	237	0	0	0	0	0	0	0	0	0	0	0	0	0
498	NB501473:464:H7LNWBGXC:1:11101:16280:2776_CONS_SUB_SUB	1	0,980769231	Potentilla erecta	Rubus occidentalis	atcccgttttatgaaaacaaacaaaggtttcagaaaccgagaataaataaag	EC_3201_CMP_1254	EF055333	1482	0	0	0	0	0	0	0	0	0	0	0	0	0	0	0	0	0	0	0	0	0	0	0	0	0	0	0	0	0	0	0	0	0	0	0	0	0	0	0	0
499	HWI-D00104:303:C7V60ANXX:8:1104:3468:78247_CONS_SUB_SUB	1	1	Pottiaceae	Bryoerythrophyllum recurvirostrum	attttacatttaaaaaacag	1128_0042	GU953731	27	0	0	0	0	0	0	0	0	0	0	0	0	0	0	0	0	0	0	0	0	0	0	0	0	0	0	0	0	0	0	0	0	0	0	0	0	0	0	0	0
500	NB501850:196:HFGJTAFXY:1:11102:13582:1478_CONS_SUB_SUB, NB501473:464:H7LNWBGXC:1:11104:4408:7890_CONS_SUB_SUB	1	0,973684211	Primula	Primula	atcctctttttagaaaacaaagatgaaaggaaaggggg	EC_3099a_CMP_1214	DQ378527	295	0	0	0	0	0	0	0	0	0	0	0	0	0	0	0	0	0	0	0	0	0	0	0	0	0	0	0	0	0	0	0	0	0	0	0	0	40	0	0	0
501	NB501850:196:HFGJTAFXY:1:11103:11712:1283_CONS_SUB_SUB	1	0,973684211	Primula nutans	Primula	atcctctttttagaaaacaaagatgaaaagaaagggg	3101_CMP_1390	AY545784	321	0	0	0	0	0	0	0	0	0	0	0	0	0	0	0	0	0	0	0	0	0	0	0	0	0	0	0	0	0	0	0	0	0	0	0	0	0	4	0	0
502	NB501473:464:H7LNWBGXC:1:11101:5514:9049_CONS_SUB_SUB	1	0,977272727	Prunella vulgaris subsp. vulgaris	Teucrium parvifolium	atcctgttttctcaaaacaaaggttcaaaaaacgaaaaaaagg	2708_CMP_1359	JN408674	509	0	0	0	0	0	0	0	0	0	0	0	0	0	0	0	0	0	0	0	0	0	0	0	0	0	0	0	0	0	0	0	0	0	0	0	0	0	0	0	0
503	NB501850:196:HFGJTAFXY:1:11101:19036:2518_CONS_SUB_SUB, NB501473:464:H7LNWBGXC:1:11101:16510:3794_CONS_SUB_SUB	1	0,980769231	Prunus	Prunus	atcctgttttattaaaacaaacaagggtttcataaaccgagaataaaaaag	EC_3206_CMP_1257	HQ243839	2741	0	0	0	0	0	0	0	0	0	0	0	0	310	0	0	0	0	0	0	0	0	0	0	0	0	0	0	0	0	0	0	0	0	0	0	0	0	0	0	0
504	NB501850:196:HFGJTAFXY:1:11101:7610:4624_CONS_SUB_SUB_CMP, NB501473:464:H7LNWBGXC:1:11101:2484:13088_CONS_SUB_SUB, HWI-D00104:303:C7V60ANXX:8:1101:16114:22946_CONS_SUB_SUB_CMP	1	0,981132075	Puccinellia	Coleanthinae	atccgtgttttgagaaaacctgggggttctcgaactagaatacaaaggaaaag	3008_CMP_0650	EU792431	6384	0	0	0	0	0	0	0	0	0	0	0	0	0	0	0	0	0	0	0	0	0	0	0	0	0	0	0	0	0	0	0	0	0	0	0	0	0	0	0	0
505	NB501473:464:H7LNWBGXC:1:11102:1344:8096_CONS_SUB_SUB, NB501850:142:HV2WTBGX7:1:11103:17674:7353_CONS_SUB_SUB, HWI-D00104:303:C7V60ANXX:8:1101:13270:3858_CONS_SUB_SUB	1	0,977777778	Pyrola grandiflora	Pyrola tschanbaischanica	atcctttttttttttgaaatttttgtttgttttcgaaaaaaagg	GQ245365_1926	FJ378604	7133	0	0	0	0	0	0	0	0	0	0	0	0	0	0	0	0	0	0	0	0	0	0	0	0	0	0	0	0	0	0	0	0	0	0	0	0	0	0	0	0
506	NB501473:464:H7LNWBGXC:1:11108:9000:9267_CONS_SUB_SUB_CMP, NB501850:142:HV2WTBGX7:1:11103:19379:8986_CONS_SUB_SUB_CMP, HWI-D00104:303:C7V60ANXX:8:1101:10842:11184_CONS_SUB_SUB_CMP	1	0,976190476	Pyrola rotundifolia	Pyrola	atcctttttttttgaaatttttgtttgttttcgaaaaaaagg	EC_2553_CMP_0997	KR005242	943	0	0	0	0	0	0	0	0	0	0	0	0	0	0	0	0	0	0	0	0	0	0	0	0	0	0	0	0	0	0	0	0	0	0	0	0	0	0	0	0
507	NB501473:464:H7LNWBGXC:1:11101:22613:1893_CONS_SUB_SUB, NB501850:142:HV2WTBGX7:1:11103:21888:1212_CONS_SUB_SUB, HWI-D00104:303:C7V60ANXX:8:1101:1195:2128_CONS_SUB_SUB_CMP	1	0,958333333	Ranunculaceae	Ficaria verna	atcctgctttcagaaaacaaaaaagggggtccagaaagcaagaatagg	GQ245377_1916	KF312705	107809	0	0	0	0	0	0	0	0	0	0	0	0	0	0	0	0	0	0	0	0	0	0	0	0	0	0	0	0	0	0	0	0	0	0	0	0	0	0	0	0
508	NB501850:196:HFGJTAFXY:1:11101:17009:1161_CONS_SUB_SUB, NB501473:464:H7LNWBGXC:1:11101:21563:1649_CONS_SUB_SUB_CMP, NB501850:142:HV2WTBGX7:1:11103:17833:3337_CONS_SUB_SUB_CMP, HWI-D00104:303:C7V60ANXX:8:1101:16090:2250_CONS_SUB_SUB_CMP	1	0, 0.938775510204	Ranunculaceae	root, Ranunculeae	atcctgctttcagaaaacaaaaagggggggttcagaaagaaaaaaagg	EC_3134_CMP_1229	LN010483, KY697505	126196	0	0	0	0	0	0	0	0	0	0	0	1451	0	0	0	0	0	0	0	0	0	0	0	0	0	0	0	0	0	0	0	0	0	0	0	0	0	539	0	0
509	HWI-D00104:303:C7V60ANXX:8:1105:13691:36986_CONS_SUB_SUB	1	0,979591837	Ranunculus	Ranunculus pygmaeus	atcctgctttcagaaaaaaaaaaaaagggattcagaaagcgaaaatagg	GQ245382_1911	DQ860599	13	0	0	0	0	0	0	0	0	0	0	0	0	0	0	0	0	0	0	0	0	0	0	0	0	0	0	0	0	0	0	0	0	0	0	0	0	0	0	0	0
510	NB501850:196:HFGJTAFXY:1:11101:2336:12653_CONS_SUB_SUB_CMP, NB501473:464:H7LNWBGXC:1:11101:22191:16086_CONS_SUB_SUB_CMP	1	0,961538462	Ranunculus	Ranunculus ternatus	atcctgctttcagaaaacaaaaaaaaaaggggattcagaaagcgaaaatagg	GQ245387_1906	DQ410742	983	0	0	0	0	0	0	0	0	0	0	0	0	0	0	0	0	0	0	0	0	0	0	0	0	0	0	0	0	0	0	0	0	0	0	0	0	1	12	0	0
511	NB501850:196:HFGJTAFXY:1:11101:25729:1283_CONS_SUB_SUB_CMP, NB501473:464:H7LNWBGXC:1:11103:20299:9816_CONS_SUB_SUB_CMP	1	0, 0.914893617021	Ranunculus	root, early-diverging eudicotyledons	atcctgctttcagaaaacaaaaagagggttcagaaagcaaagg	EC_3141b_CMP_1235	LN010483, KX557270	111	0	0	0	0	0	0	0	0	0	0	0	0	0	0	0	0	0	0	0	0	0	0	0	0	0	0	0	0	0	0	0	0	0	0	0	0	0	0	0	0
512	NB501473:464:H7LNWBGXC:1:11101:24061:1755_CONS_SUB_SUB, NB501850:142:HV2WTBGX7:1:11109:19710:11449_CONS_SUB_SUB, HWI-D00104:303:C7V60ANXX:8:1101:2811:2109_CONS_SUB_SUB	1	0,980392157	Ranunculus	Ranunculus sceleratus	atcctgctttcagaaaacaaaaagggggattcagaaagaaaaaaaaaagg	3139_CMP_0665	DQ410746	4708	0	0	0	0	0	0	0	0	0	0	0	0	0	0	0	0	0	0	0	0	0	0	0	0	0	0	0	0	0	0	0	0	0	0	0	0	0	0	0	0
513	NB501473:464:H7LNWBGXC:1:11106:6043:2486_CONS_SUB_SUB_CMP, NB501850:142:HV2WTBGX7:1:11111:11482:12769_CONS_SUB_SUB_CMP, HWI-D00104:303:C7V60ANXX:8:1101:19651:6196_CONS_SUB_SUB_CMP	1	1	Ranunculus	Ranunculus reptans	atcctgctttcagaaaacaaaaaggggggttcagaaagcaaaaaaaaaaaaag	EC_3137_CMP_1232	GQ245381	3046	0	0	0	0	0	0	0	0	0	0	0	0	0	0	0	0	0	0	0	0	0	0	0	0	0	0	0	0	0	0	0	0	0	0	0	0	0	0	0	0
514	NB501850:196:HFGJTAFXY:1:11101:15647:20324_CONS_SUB_SUB_CMP, NB501473:464:H7LNWBGXC:1:11102:25028:6891_CONS_SUB_SUB_CMP, HWI-D00104:303:C7V60ANXX:8:1101:20880:63561_CONS_SUB_SUB	1	0,964285714	Ranunculus	Ranunculus cantoniensis	atcctgctttcagaaagcaaaaaaagg	3152_CMP_1394	FJ626549	1455	0	0	0	0	0	0	0	0	0	0	0	0	0	0	0	0	0	0	0	0	0	0	0	0	0	0	0	0	0	0	0	0	0	0	0	0	0	0	0	0
515	NB501850:196:HFGJTAFXY:1:11101:14369:1845_CONS_SUB_SUB, NB501473:464:H7LNWBGXC:1:11101:3742:11625_CONS_SUB_SUB	1	0,98	Ranunculus abortivus	Ranunculus ternatus	atcctgctttcagaaaacaaaaaaaaagggattcagaaagcgaaaatagg	EC_3132a_CMP_1228	DQ410742	15906	0	0	0	0	0	0	0	0	0	0	0	0	0	0	0	0	0	0	0	0	91	0	0	0	0	0	0	0	0	0	0	0	0	0	0	0	89	381	0	0
516	NB501850:196:HFGJTAFXY:1:11101:4863:17669_CONS_SUB_SUB, NB501473:464:H7LNWBGXC:1:11101:22728:8111_CONS_SUB_SUB, HWI-D00104:303:C7V60ANXX:8:1101:15677:6132_CONS_SUB_SUB	1	0, 0.925925925926	Ranunculus arcticus	root, Ranunculus polii	atcctgctttcagaaaacaaaaaaaaggggggattcagaaagcgaaaatagg	GQ245367_1924	LN010483, DQ410743	929	0	7	0	0	0	0	0	0	0	0	0	0	0	0	0	0	0	0	0	0	143	0	0	0	0	0	0	0	0	0	0	0	0	0	0	0	0	10	0	0
517	NB501850:196:HFGJTAFXY:1:11102:22026:5919_CONS_SUB_SUB_CMP, NB501473:464:H7LNWBGXC:1:11212:4472:5877_CONS_SUB_SUB_CMP	1	0,961538462	Ranunculus auricomus	Ranunculus ternatus	atcctgctttcagaaaacaaaaaaaaaaagggattcagaaagcgaaaatagg	EC_3135_CMP_1230	DQ410742	1315	0	0	0	0	0	0	0	0	0	0	0	0	0	0	0	0	0	0	0	0	2	0	0	0	0	0	0	0	0	0	0	0	0	0	0	0	5	5	0	0
518	NB501850:142:HV2WTBGX7:1:11110:25997:5624_CONS_SUB_SUB_CMP	1	1	Ranunculus glacialis	Ranunculus glacialis	atcctgctttcagaaaacaaaaaggggagttcagaaagcaaaaatagg	GQ244636_1716	DQ860527	30	0	0	0	0	0	0	0	0	0	0	0	0	0	0	0	0	0	0	0	0	0	0	0	0	0	0	0	0	0	0	0	0	0	0	0	0	0	0	0	0
519	NB501850:196:HFGJTAFXY:1:11203:24994:10974_CONS_SUB_SUB, HWI-D00104:303:C7V60ANXX:8:1101:17083:45326_CONS_SUB_SUB	1	1	Ranunculus pygmaeus	Ranunculus pygmaeus	atcctgctttcagaaaaaaaaaaaagggattcagaaagcgaaaatagg	GQ245378_1915	DQ860599	103	0	0	0	0	0	0	0	0	0	0	0	0	0	0	0	0	0	0	0	0	1	0	0	0	0	0	0	0	0	0	0	0	0	0	0	0	0	3	0	0
520	NB501850:196:HFGJTAFXY:1:11104:26227:6215_CONS_SUB_SUB_CMP, HWI-D00104:303:C7V60ANXX:8:1101:6359:99272_CONS_SUB_SUB	1	1	Ranunculus pygmaeus	Ranunculus pygmaeus	atcctgctttcagaaaaaaaaaaagggattcagaaagcgaaaatagg	GQ245379_1914	GQ245379	89	0	0	0	0	0	0	0	0	0	0	0	0	0	0	0	0	0	0	0	0	0	0	0	0	0	0	0	0	0	0	0	0	0	0	0	0	0	1	0	0
521	NB501473:464:H7LNWBGXC:1:11203:24029:8632_CONS_SUB_SUB, NB501850:142:HV2WTBGX7:1:11108:10449:16384_CONS_SUB_SUB, HWI-D00104:303:C7V60ANXX:8:1101:10122:3536_CONS_SUB_SUB	1	0,981481481	Ranunculus reptans	Ranunculus reptans	atcctgctttcagaaaacaaaaaggggggttcagaaagcaaaaaaaaaaaaaag	GQ245380_1913	GQ245381	3191	0	0	0	0	0	0	0	0	0	0	0	0	0	0	0	0	0	0	0	0	0	0	0	0	0	0	0	0	0	0	0	0	0	0	0	0	0	0	0	0
522	HWI-D00104:303:C7V60ANXX:8:1101:8036:88143_CONS_SUB_SUB	1	1	Ranunculus sceleratus	Ranunculus sceleratus	atcctgctttcagaaaacaaaaagggggattcagaaagaaaaaaaaaaaagg	3149a_CMP_1393	GQ245384	120	0	0	0	0	0	0	0	0	0	0	0	0	0	0	0	0	0	0	0	0	0	0	0	0	0	0	0	0	0	0	0	0	0	0	0	0	0	0	0	0
523	NB501850:196:HFGJTAFXY:1:11206:24168:15058_CONS_SUB_SUB, NB501473:464:H7LNWBGXC:1:11102:10637:4145_CONS_SUB_SUB, HWI-D00104:303:C7V60ANXX:8:1101:12765:3947_CONS_SUB_SUB	1	1	Ranunculus sceleratus	Ranunculus sceleratus	atcctgctttcagaaaacaaaaagggggattcagaaagaaaaaaaaaaagg	GQ245383_1910	DQ410746	2702	17	0	0	0	0	0	0	0	0	0	0	0	0	0	0	0	0	0	0	0	0	0	0	0	0	0	0	0	0	0	0	0	0	0	0	0	0	0	0	0
524	NB501850:196:HFGJTAFXY:1:11101:6748:1172_CONS_SUB_SUB, NB501473:464:H7LNWBGXC:1:11101:6594:2060_CONS_SUB_SUB, NB501850:142:HV2WTBGX7:1:11201:23764:14824_CONS_SUB_SUB_CMP	1	0,960784314	Ranunculus sulphureus	Ranunculus ternatus	atcctgctttcagaaaacaaaaaaaaaggggattcagaaagcgaaaatagg	GQ245386_1907	DQ410742	6259	0	0	0	0	0	0	0	0	0	0	0	0	0	0	0	0	0	0	0	0	0	0	0	0	0	0	0	0	0	0	0	0	0	0	0	0	28	427	0	0
525	NB501850:196:HFGJTAFXY:1:11101:13123:2528_CONS_SUB_SUB, NB501473:464:H7LNWBGXC:1:11106:22441:13237_CONS_SUB_SUB, HWI-D00104:303:C7V60ANXX:8:1101:13264:65351_CONS_SUB_SUB	1	0,983050847	Rhodiola rosea	Rhodiola	atcttcttttccgaaaccaaacccaaatacaggggttcaaaaagcgcgaataaaaaag	GQ245394_1902	KJ570317	12435	0	0	0	0	0	0	0	0	0	0	0	0	0	0	0	0	0	0	0	0	0	0	0	0	0	0	0	0	0	0	0	0	0	0	0	0	0	0	0	0
526	NB501473:464:H7LNWBGXC:1:11101:7869:2949_CONS_SUB_SUB_CMP, NB501850:142:HV2WTBGX7:1:11103:12696:1093_CONS_SUB_SUB, HWI-D00104:303:C7V60ANXX:8:1101:6958:2141_CONS_SUB_SUB	1	0,957446809	Rhododendron	Ericoideae	atccttttttcgcaaacaaacaaagattccgaaagctaaaaaaagg	2556b_CMP_1345	AB247965	103059	0	0	0	0	0	0	0	0	0	0	0	0	0	0	0	0	0	0	0	0	0	0	0	0	0	0	0	0	0	0	0	0	0	0	0	0	0	0	0	0
527	NB501473:464:H7LNWBGXC:1:11112:20224:4765_CONS_SUB_SUB	1	0,979166667	Rhododendron camtschaticum subsp. glandulosum	Ericoideae	atccttttttcgcaaacaaacaaagattccgaaagctaaaaaaaaag	GQ245609	AB764850	93	0	0	0	0	0	0	0	0	0	0	0	0	0	0	0	0	0	0	0	0	0	0	0	0	0	0	0	0	0	0	0	0	0	0	0	0	0	0	0	0
528	NB501850:196:HFGJTAFXY:1:11101:12919:1774_CONS_SUB_SUB_CMP, NB501473:464:H7LNWBGXC:1:11101:19018:1090_CONS_SUB_SUB_CMP, NB501850:142:HV2WTBGX7:1:11103:22358:4177_CONS_SUB_SUB, HWI-D00104:303:C7V60ANXX:8:1101:9627:40245_CONS_SUB_SUB_CMP	1	0,978723404	Rhododendron lapponicum	Ericoideae	atccttttttcgcaaacaaacaaagattccgaaagctaaaaaaaag	GQ245396_1900	AB247965	23221	0	0	0	0	0	0	0	0	0	0	0	0	0	0	0	0	0	0	0	0	0	0	0	0	0	0	0	0	0	0	0	0	0	0	0	0	161	0	0	0
529	NB501850:196:HFGJTAFXY:1:11101:16801:1500_CONS_SUB_SUB_CMP	1	0,983870968	Ribes	Ribes densiflorum	atcctgctttcctaaaacaaacaaaacacaagggttcagaaagagagaatcaaataaaaaag	EC_2638_CMP_1016	HE795479	1	0	0	0	0	0	0	0	0	0	0	0	0	0	0	0	0	0	0	0	0	0	0	0	0	0	0	0	0	0	0	0	0	0	0	0	0	0	0	0	0
530	NB501473:464:H7LNWBGXC:1:11102:1698:6462_CONS_SUB_SUB, NB501850:142:HV2WTBGX7:1:11206:13256:16185_CONS_SUB_SUB, HWI-D00104:303:C7V60ANXX:8:1101:2240:7275_CONS_SUB_SUB	1	0,98245614	Ribes	Ribes moupinense var. tripartitum	atcctgctttccgaaaacaaacaaaacacaagggttcagaaagagaaataaaaaag	EC_2642_CMP_1019	JN102294	591	0	0	0	0	0	0	0	0	0	0	0	0	0	0	0	0	0	0	0	0	0	0	0	0	0	0	0	0	0	0	0	0	0	0	0	0	0	0	0	0
531	NB501850:196:HFGJTAFXY:1:11202:14605:13263_CONS_SUB_SUB_CMP, NB501473:464:H7LNWBGXC:1:11102:12986:3961_CONS_SUB_SUB	1	0,983870968	Ribes glandulosum	Ribes	atcctgctttccgaaaacaaacaaaacacaagggttcagaaagagagaatcaaataaaaaag	EC_2636_CMP_1015	HE795479	357	0	0	0	0	0	0	0	0	0	0	0	0	0	0	0	0	0	0	0	0	0	0	0	0	0	0	0	0	0	0	0	0	0	0	0	0	41	0	0	0
532	NB501850:196:HFGJTAFXY:1:11101:22054:6070_CONS_SUB_SUB, NB501473:464:H7LNWBGXC:1:11101:21685:5246_CONS_SUB_SUB_CMP, NB501850:142:HV2WTBGX7:1:11111:9079:10530_CONS_SUB_SUB	1	0,979166667	Rorippa	Cardamineae	atccttgtttacgcaaacaaacccgagtttagaaagcgagaaaaaagg	2281_CMP_0542	AB871936	533	0	0	0	0	0	0	0	0	0	0	0	0	0	0	0	0	0	0	0	0	0	0	0	0	0	0	0	0	0	0	0	0	0	0	0	0	0	0	0	0
533	NB501473:464:H7LNWBGXC:1:11103:15649:2224_CONS_SUB_SUB	1	0,980769231	Rosa mollis	Rosoideae incertae sedis	atcccgttttatgaaaacaaacaaggtttcagaaagcgagaataaataaag	EC_3212_CMP_1261	EF055333	658	0	0	0	0	0	0	0	0	0	0	0	0	0	0	0	0	0	0	0	0	0	0	0	0	0	0	0	0	0	0	0	0	0	0	0	0	0	0	0	0
534	NB501850:196:HFGJTAFXY:1:11101:15994:2993_CONS_SUB_SUB, NB501473:464:H7LNWBGXC:1:11101:8546:6016_CONS_SUB_SUB_CMP, NB501850:142:HV2WTBGX7:1:11103:13901:1258_CONS_SUB_SUB_CMP, HWI-D00104:303:C7V60ANXX:8:1101:12791:2227_CONS_SUB_SUB_CMP	1	0,980769231	Rosoideae	Rosoideae	atcccgttttatgaaaacaaacaagggtttcagaaagcgagaataaataaag	3182a_CMP_0676	AB894177	59795	0	0	0	0	0	0	0	0	0	0	0	0	1	0	0	0	0	0	1	0	0	0	0	0	0	0	19	0	0	0	0	0	0	8	0	0	88	1	0	0
535	NB501473:464:H7LNWBGXC:1:11101:22304:9855_CONS_SUB_SUB, NB501850:142:HV2WTBGX7:1:11106:14499:13715_CONS_SUB_SUB_CMP, HWI-D00104:303:C7V60ANXX:8:1101:1510:14637_CONS_SUB_SUB	1	1	Rubus	Rubus idaeus	atcctgttttatgaaaacaaacaagggtttcagaaagcgagaataaataaag	3221_CMP_0681	EF055349	1860	0	0	0	0	0	0	0	0	0	0	0	0	0	0	0	0	0	0	0	0	0	0	0	0	0	0	0	0	0	0	0	0	0	0	0	0	0	0	0	0
536	NB501850:196:HFGJTAFXY:1:11107:15472:5026_CONS_SUB_SUB_CMP, NB501473:464:H7LNWBGXC:1:11103:19751:2499_CONS_SUB_SUB, HWI-D00104:303:C7V60ANXX:8:1101:16064:16086_CONS_SUB_SUB	1	0,96875	Rumex	Rumex	ctcctcctttccaaaaggaagaataaaaaag	3050_CMP_0656	AJ698485	2992	0	0	0	0	0	0	0	0	0	0	0	0	0	0	0	0	0	0	0	0	0	0	0	0	0	0	0	0	0	0	0	0	0	0	0	0	15	0	0	0
537	NB501850:196:HFGJTAFXY:1:11110:16253:8781_CONS_SUB_SUB	1	1	Ruppia maritima	Ruppia maritima	atccttgttttggaaaaaaaaagttttattttatatatatatttatagataaattaaaaatttaaatagaaatttaaaaagg	GQ245419_1885	GQ245419	15	0	0	0	0	15	0	0	0	0	0	0	0	0	0	0	0	0	0	0	0	0	0	0	0	0	0	0	0	0	0	0	0	0	0	0	0	0	0	0	0
538	NB501850:196:HFGJTAFXY:1:11101:17109:1078_CONS_SUB_SUB_CMP, NB501473:464:H7LNWBGXC:1:11101:23510:1102_CONS_SUB_SUB_CMP, NB501850:142:HV2WTBGX7:1:11103:22145:1068_CONS_SUB_SUB_CMP, HWI-D00104:303:C7V60ANXX:8:1101:1155:2126_CONS_SUB_SUB	1	0,98245614	Saliceae	Populus balsamifera	atcctatttttcgaaaacaaacaaaggttcataaagacagaataagaatacaaaag	3260_CMP_0687	JN873533	2543135	0	31	0	0	0	0	0	0	0	0	0	0	0	0	0	0	0	0	0	0	0	0	0	0	0	0	0	0	0	0	0	0	0	0	0	908	11755	0	0	0
539	NB501850:196:HFGJTAFXY:1:11104:12020:8068_CONS_SUB_SUB_CMP	1	0,958333333	Salicornia	Caryophyllales	ctccttttttcaaaataaaaaaag	EC_2038_CMP_0742	DQ499385	199	0	0	0	0	0	0	0	0	0	0	0	0	0	0	0	0	0	0	0	0	0	0	0	0	0	0	0	0	0	0	0	0	0	0	0	0	0	0	0	0
540	NB501850:196:HFGJTAFXY:1:11101:13938:4376_CONS_SUB_SUB_CMP, NB501473:464:H7LNWBGXC:1:11101:11036:9514_CONS_SUB_SUB, NB501850:142:HV2WTBGX7:1:11107:23522:7187_CONS_SUB_SUB, HWI-D00104:303:C7V60ANXX:8:1101:20695:7849_CONS_SUB_SUB	1	0,980392157	Sambucus	Grubbia rosmarinifolia	atcctgttttccgaaaacaaacaaaggttcagaaagcgaaaataaaaaag	2005_CMP_0486	AJ430867	3996	0	0	0	0	0	0	0	0	0	0	0	0	0	0	0	0	0	0	0	0	0	0	0	0	0	0	1	0	0	0	0	0	0	0	0	0	1	0	0	0
541	NB501473:464:H7LNWBGXC:1:11101:14107:9293_CONS_SUB_SUB	1	0,980769231	Sanguisorba officinalis	Sanguisorbeae	atcccgttttatgaaaacaaacaaggatttcacaaagcgagaataaataaag	GQ245474_1848	AJ512775	1021	0	0	0	0	0	0	0	0	0	0	0	0	0	0	0	0	0	0	0	0	0	0	0	0	0	0	0	0	0	0	0	0	0	0	0	0	0	0	0	0
542	NB501850:196:HFGJTAFXY:1:11101:1548:1055_CONS_SUB_SUB_CMP, NB501473:464:H7LNWBGXC:1:11101:21165:4856_CONS_SUB_SUB_CMP, NB501850:142:HV2WTBGX7:1:11109:26083:18376_CONS_SUB_SUB_CMP, HWI-D00104:303:C7V60ANXX:8:1101:20488:11425_CONS_SUB_SUB	1	0,98	Saussurea	Asteraceae	atcacgttttccgaaaacaaacaaaggttcagaaagcgaaaatccaaaag	EC_2175_CMP_0819	AJ606150	19731	0	0	0	0	0	0	0	0	0	0	0	2	2696	0	0	1	0	0	0	0	0	0	0	0	0	0	1717	0	0	0	0	0	0	0	0	0	1	0	0	0
543	NB501850:196:HFGJTAFXY:1:11302:22235:11881_CONS_SUB_SUB_CMP, NB501473:464:H7LNWBGXC:1:11109:10289:14113_CONS_SUB_SUB_CMP	1	0,981132075	Saxifraga	Saxifraga angustata	atcctattttaagaaaacaaaacacaagggttcagaaagagagaataaaaaag	GQ245517_1812	LN812585	179	0	0	0	0	0	0	0	0	0	0	0	0	0	0	0	0	0	0	0	0	0	0	0	0	0	0	0	0	0	0	0	0	0	0	0	0	0	11	0	0
544	NB501473:464:H7LNWBGXC:1:12202:16604:11690_CONS_SUB_SUB, NB501850:142:HV2WTBGX7:1:11110:10231:13600_CONS_SUB_SUB, HWI-D00104:303:C7V60ANXX:8:1101:3855:7726_CONS_SUB_SUB_CMP	1	0,959183673	Saxifraga	Saxifraga	atcctgttttaagaaaacaaaacacaagggttcagaaagaaaaaaaaag	3326_CMP_0711	LN812622	250	0	0	0	0	0	0	0	0	0	0	0	0	0	0	0	0	0	0	0	0	0	0	0	0	0	0	0	0	0	0	0	0	0	0	0	0	0	0	0	0
545	NB501473:464:H7LNWBGXC:1:11103:8290:3492_CONS_SUB_SUB, NB501850:142:HV2WTBGX7:1:11103:16860:11307_CONS_SUB_SUB, HWI-D00104:303:C7V60ANXX:8:1101:6051:2815_CONS_SUB_SUB_CMP	1	0,981818182	Saxifraga	Saxifraga cernua	atcctgttttaagaaagcaacacacaagggttcagaaaaagcgaaaaaagaatag	GQ245513_1815	AJ238765	6073	0	0	0	0	0	0	0	0	0	0	0	0	0	0	0	0	0	0	0	0	0	0	0	0	0	0	0	0	0	0	0	0	0	0	0	0	0	0	0	0
546	NB501850:196:HFGJTAFXY:1:11101:1666:1125_CONS_SUB_SUB, NB501473:464:H7LNWBGXC:1:11101:13341:1117_CONS_SUB_SUB_CMP, NB501850:142:HV2WTBGX7:1:11103:9919:16632_CONS_SUB_SUB, HWI-D00104:303:C7V60ANXX:8:1101:17715:3690_CONS_SUB_SUB_CMP	1	0,981132075	Saxifraga hirculus	Saxifraga	atcctgttttaagaaaacaaaacacaagggttccgaaagagagaataaaaaag	GQ245496_1829	KR065677	37563	0	17	0	0	0	0	0	0	0	0	0	0	2	0	0	0	30	0	0	0	0	0	0	0	0	0	0	0	0	0	0	0	0	0	0	0	0	172	0	0
547	NB501473:464:H7LNWBGXC:1:11104:26489:17597_CONS_SUB_SUB_CMP, HWI-D00104:303:C7V60ANXX:8:1101:14127:15697_CONS_SUB_SUB_CMP	1	0,981818182	Saxifraga oppositifolia	Saxifraga	atcctgttttaagaaagcaaaacacaagggttcagaaaaagcgaataaaaaaaag	GQ245504_1822	AF374785	270	0	0	0	0	0	0	0	0	0	0	0	0	0	0	0	0	0	0	0	0	0	0	0	0	0	0	0	0	0	0	0	0	0	0	0	0	0	0	0	0
548	NB501473:464:H7LNWBGXC:1:11101:16659:6648_CONS_SUB_SUB_CMP, NB501850:142:HV2WTBGX7:1:11109:9629:3526_CONS_SUB_SUB, HWI-D00104:303:C7V60ANXX:8:1101:5999:2689_CONS_SUB_SUB	1	0,962962963	Saxifraga porsildiana	Micranthes	atcctgttttacgaaaaaaaaaaaag	GQ245507_1819	DQ860621	1345	0	0	0	0	0	0	0	0	0	0	0	0	0	0	0	0	0	0	0	0	0	0	0	0	0	0	0	0	0	0	0	0	0	0	0	0	0	0	0	0
549	NB501850:196:HFGJTAFXY:1:11101:15949:4184_CONS_SUB_SUB, NB501473:464:H7LNWBGXC:1:12105:9717:5924_CONS_SUB_SUB, NB501850:142:HV2WTBGX7:1:11105:23182:6944_CONS_SUB_SUB	1	0,981132075	Saxifraga serpyllifolia	Saxifraga	atcctgttttaagaaaacaaaacacaagggttcagaaagagagaataaaaaag	GQ245515_1814	KR065685	843	0	0	0	0	0	0	0	0	0	0	0	0	0	0	0	0	0	0	0	0	0	0	0	0	0	0	0	0	0	0	0	0	0	0	0	0	0	1	0	0
550	HWI-D00104:303:C7V60ANXX:8:1102:13223:66064_CONS_SUB_SUB_CMP	1	0,956521739	Saxifragaceae	Micranthes foliolosa	atcctgttttctaaaaaaaaag	GQ245510_1817	GQ245492	12	0	0	0	0	0	0	0	0	0	0	0	0	0	0	0	0	0	0	0	0	0	0	0	0	0	0	0	0	0	0	0	0	0	0	0	0	0	0	0	0
551	NB501473:464:H7LNWBGXC:1:11101:24977:4626_CONS_SUB_SUB, NB501850:142:HV2WTBGX7:1:11103:10804:7382_CONS_SUB_SUB_CMP, HWI-D00104:303:C7V60ANXX:8:1101:1436:3935_CONS_SUB_SUB	1	0.92, 0	Saxifragaceae	Pentapetalae, root	atcctgttttatgaaaaaaaaag	GQ245520_1809	LM654459, LN010483	2083	0	0	0	0	0	0	0	0	0	0	0	0	0	0	0	0	0	0	0	0	0	0	0	0	0	0	0	0	0	0	0	0	0	0	0	0	0	0	0	0
552	NB501473:464:H7LNWBGXC:1:11303:25122:7056_CONS_SUB_SUB_CMP, NB501850:142:HV2WTBGX7:1:11211:15722:17478_CONS_SUB_SUB_CMP, HWI-D00104:303:C7V60ANXX:8:1101:18061:21798_CONS_SUB_SUB	1	0,954545455	Saxifragaceae	Micranthes divaricata	atcctgttttatgaaaaaaaag	GQ245519_1810	LM654438	522	0	0	0	0	0	0	0	0	0	0	0	0	0	0	0	0	0	0	0	0	0	0	0	0	0	0	0	0	0	0	0	0	0	0	0	0	0	0	0	0
553	NB501473:464:H7LNWBGXC:1:12310:13122:5452_CONS_SUB_SUB	1	0,989583333	Schoenoplectus validus	Schoenoplectus lacustris	atcattattttggaaaaatattaatattccatattctaatatattagaatattaaataaaattctataataaatatagaattttctaaaaaaaaag	EC_2498_CMP_0974	AJ295809	21	0	0	0	0	0	0	0	0	0	0	0	0	0	0	0	0	0	0	0	0	0	0	0	0	0	0	0	0	0	0	0	0	0	0	0	0	0	0	0	0
554	NB501850:196:HFGJTAFXY:1:11101:9794:1332_CONS_SUB_SUB, NB501473:464:H7LNWBGXC:1:11101:16360:14012_CONS_SUB_SUB	1	0,97826087	Selineae	Apioideae	atcctatgtttccaaaaacaaacaaaggcccagaaggtgaaaaaag	EC_2050_CMP_0750	AB219666	6096	0	0	0	0	0	0	0	0	0	0	0	0	0	0	0	0	0	0	0	0	0	0	0	0	0	0	0	0	0	0	0	0	0	0	0	0	0	1029	0	0
555	NB501473:464:H7LNWBGXC:1:11101:1323:9322_CONS_SUB_SUB, NB501850:142:HV2WTBGX7:1:11107:9891:17973_CONS_SUB_SUB_CMP, HWI-D00104:303:C7V60ANXX:8:1101:1855:2160_CONS_SUB_SUB_CMP	1	0,977777778	Selineae	Apioideae	atcctattttccaaaaacaaacaaaggcccataaggtgaaaaaag	GQ244812_1579	AY379286	1257	0	0	0	0	0	0	0	0	0	0	0	0	0	0	0	0	0	0	0	0	0	0	0	0	0	0	0	0	0	0	0	0	0	0	0	0	0	0	0	0
556	NB501850:196:HFGJTAFXY:1:11101:21830:2738_CONS_SUB_SUB_CMP, NB501473:464:H7LNWBGXC:1:11101:14785:3107_CONS_SUB_SUB, HWI-D00104:303:C7V60ANXX:8:1101:5036:20634_CONS_SUB_SUB	1	0,980392157	Senecioninae	Asteraceae	atcacgttttccgaaaacaaacaaaggttcagaaagcgaaaagaaaaaag	2177_CMP_0515	HQ158440	7181	1	0	0	0	1	0	0	0	0	0	0	0	33	9	0	1	0	0	4	0	0	7	0	0	0	0	6	0	0	0	0	0	0	1	0	0	207	4	242	0
557	NB501850:196:HFGJTAFXY:1:11107:11938:18442_CONS_SUB_SUB, NB501473:464:H7LNWBGXC:1:11104:15340:17000_CONS_SUB_SUB	1	0,962264151	Shepherdia canadensis	Hippophae tibetana	atccagttttctgattctgaaaacaaacaagggttcagaaagcaatacaaag	GQ245525_1805	DQ838721	272	8	0	0	0	0	0	0	0	0	0	0	0	0	0	0	0	0	0	0	0	0	0	0	0	0	0	0	0	0	0	0	0	0	0	0	0	0	0	0	0
558	NB501473:464:H7LNWBGXC:1:11205:9132:17651_CONS_SUB_SUB	1	0,977777778	Silene	Silene rotundifolia	ctccttttttcaaaagcaaaaaaaagtattaagaaagaaaaaaag	GQ245546	DQ328563	13	0	0	0	0	0	0	0	0	0	0	0	0	0	0	0	0	0	0	0	0	0	0	0	0	0	0	0	0	0	0	0	0	0	0	0	0	0	0	0	0
559	HWI-D00104:303:C7V60ANXX:8:1101:20257:59630_CONS_SUB_SUB_CMP	1	1	Silene	Silene samojedorum	ctccttttttcaaaagcaaaaaaagtattaagaaagaaaaaaaag	GQ245539	GQ245538	24	0	0	0	0	0	0	0	0	0	0	0	0	0	0	0	0	0	0	0	0	0	0	0	0	0	0	0	0	0	0	0	0	0	0	0	0	0	0	0	0
560	HWI-D00104:303:C7V60ANXX:8:1102:5951:49766_CONS_SUB_SUB	1	0,97826087	Silene linnaeana	Silene samojedorum	ctccttttttcaaaagcaaaaaaagtattaagaaagaaaaaaaaag	EC_2323b_CMP_0894	GQ245538	25	0	0	0	0	0	0	0	0	0	0	0	0	0	0	0	0	0	0	0	0	0	0	0	0	0	0	0	0	0	0	0	0	0	0	0	0	0	0	0	0
561	NB501473:464:H7LNWBGXC:1:11101:23814:1236_CONS_SUB_SUB, NB501850:142:HV2WTBGX7:1:11103:25530:1414_CONS_SUB_SUB_CMP, HWI-D00104:303:C7V60ANXX:8:1101:15054:55799_CONS_SUB_SUB_CMP	1	0.913043478261, 0	Sium suave	Apioideae, root	atcctgttttcaaaaaacaaagaaaggggcagaaggtgaaaaaag	EC_2078_CMP_0766	GQ244800, LN010483	59918	0	0	0	0	0	0	0	0	0	0	0	0	0	0	0	0	0	0	0	0	0	0	0	0	0	0	0	0	0	0	0	0	0	0	0	0	0	0	0	0
562	NB501473:464:H7LNWBGXC:1:11101:19643:1554_CONS_SUB_SUB_CMP, HWI-D00104:303:C7V60ANXX:8:1101:19446:2918_CONS_SUB_SUB	1	0,962962963	Sparganium	Sparganium glomeratum	atccggatattttgataaaacaagggtttataaaactagaatcaaaaaggaag	GQ245559	KF265413	3667	0	0	0	0	0	0	0	0	0	0	0	0	0	0	0	0	0	0	0	0	0	0	0	0	0	0	0	0	0	0	0	0	0	0	0	0	0	0	0	0
563	NB501850:196:HFGJTAFXY:1:11104:25682:14523_CONS_SUB_SUB_CMP, NB501473:464:H7LNWBGXC:1:11101:15477:1560_CONS_SUB_SUB, NB501850:142:HV2WTBGX7:1:11103:6302:16784_CONS_SUB_SUB_CMP, HWI-D00104:303:C7V60ANXX:8:1101:18251:2291_CONS_SUB_SUB	1	0,981481481	Sparganium	Sparganium glomeratum	atcctgatattttgataaaacaagggtttataaaactagaatcaaaaaggaag	GQ245556	KF265413	13182	5	0	0	0	0	0	0	0	0	0	0	0	0	0	0	0	0	0	0	0	16	0	0	0	0	0	0	0	0	0	0	0	0	0	0	0	0	0	0	0
564	NB501850:196:HFGJTAFXY:1:11102:4632:6810_CONS_SUB_SUB, NB501473:464:H7LNWBGXC:1:11101:2959:1979_CONS_SUB_SUB, NB501850:142:HV2WTBGX7:1:11103:25287:3226_CONS_SUB_SUB_CMP, HWI-D00104:303:C7V60ANXX:8:1101:15387:2317_CONS_SUB_SUB_CMP	1	0,958333333	Sphagnum russowii	Sphagnum	atcttgttttcataacataaatgg	907_0447	AF192582	105474	0	0	0	0	0	0	0	0	0	0	0	0	0	0	0	0	0	0	0	0	0	0	0	0	0	0	0	0	0	0	0	0	0	0	0	0	0	0	0	0
565	NB501850:196:HFGJTAFXY:1:11101:19694:1692_CONS_SUB_SUB_CMP, NB501473:464:H7LNWBGXC:1:11101:11848:12707_CONS_SUB_SUB_CMP, NB501850:142:HV2WTBGX7:1:11107:23298:11574_CONS_SUB_SUB_CMP	1	0,983050847	Spiraea	Spiraea	atcctgttttatgaaaacaagcaagggtttcataaactcataaaccgagaataaaagag	GQ245560	AJ390368	4807	0	0	0	0	0	0	0	0	0	0	0	0	0	0	0	0	0	0	0	0	0	0	0	0	0	0	0	0	0	0	0	0	0	0	0	0	913	471	0	0
566	NB501473:464:H7LNWBGXC:1:11110:17651:9114_CONS_SUB_SUB	1	1	Spiraea salicifolia	Spiraea salicifolia	atcctgtttttatgaaaacaagcaggggtttcataaactcataaaccgagaataaaagag	EC_3236_CMP_1269	DQ897594	28	0	0	0	0	0	0	0	0	0	0	0	0	0	0	0	0	0	0	0	0	0	0	0	0	0	0	0	0	0	0	0	0	0	0	0	0	0	0	0	0
567	NB501850:196:HFGJTAFXY:1:11102:10536:11178_CONS_SUB_SUB_CMP, HWI-D00104:303:C7V60ANXX:8:1101:11461:2177_CONS_SUB_SUB_CMP	1	0,981818182	Stellaria	Stellaria longifolia	ctccttaaatcgtctcctaaaaaaaaacggattcaaaaagcaagaataaaaaag	GQ245571	GQ245567	596	0	0	0	0	0	0	0	0	0	0	0	0	0	0	0	0	0	0	0	0	0	0	0	0	0	0	0	0	0	0	0	0	0	0	0	0	96	0	0	0
568	HWI-D00104:303:C7V60ANXX:8:1106:7299:79430_CONS_SUB_SUB_CMP	1	1	Stellaria borealis	Stellaria borealis	ctccttaaatcgtctcctaaaaaaaacggattcaaaaagcaagaataaaaaag	GQ245562	GQ245562	36	0	0	0	0	0	0	0	0	0	0	0	0	0	0	0	0	0	0	0	0	0	0	0	0	0	0	0	0	0	0	0	0	0	0	0	0	0	0	0	0
569	HWI-D00104:303:C7V60ANXX:8:1109:3825:81618_CONS_SUB_SUB	1	1	Stellaria longifolia	Stellaria longifolia	ctccttaaatcgtctcctaaaaaaaaaacggattcaaaaagcaagaataaaaaag	GQ245567	GQ245567	14	0	0	0	0	0	0	0	0	0	0	0	0	0	0	0	0	0	0	0	0	0	0	0	0	0	0	0	0	0	0	0	0	0	0	0	0	0	0	0	0
570	NB501850:196:HFGJTAFXY:1:11101:22602:1054_CONS_SUB_SUB, NB501473:464:H7LNWBGXC:1:11101:11450:1240_CONS_SUB_SUB, HWI-D00104:303:C7V60ANXX:8:1101:8227:7126_CONS_SUB_SUB	1	0,988505747	Stuckenia	Stuckenia filiformis	atccctgttttgagaaaaaagggtttattttctatatttcgaattttctattatatagaaattcaaaaataagaatttaaaaaagg	GQ245573	GQ245574	1021474	0	144610	0	0	0	2	0	6346	2	3	3226	8700	900	992	0	0	1452	8488	7484	0	8214	7824	0	0	1	0	340	6	0	0	0	3	2	201284	0	1	5	1	2	11
571	NB501850:196:HFGJTAFXY:1:11101:21276:1060_CONS_SUB_SUB_CMP, NB501473:464:H7LNWBGXC:1:11101:21531:2508_CONS_SUB_SUB, HWI-D00104:303:C7V60ANXX:8:1101:8582:11654_CONS_SUB_SUB_CMP	1	1	Stuckenia filiformis subsp. filiformis	Stuckenia filiformis	atccctgttttgagaaaaaagggtttattttcgatatttcgaattttctattatatagaaattcaaaaataagaatttaaaaaagg	3089b_CMP_1389	KT175307	459045	0	3	0	0	0	0	0	0	0	0	0	0	396	191	0	0	9	1	0	0	1301	0	0	0	0	0	12235	0	0	0	0	0	0	11974	0	24	1	0	0	0
572	NB501850:196:HFGJTAFXY:1:11101:20480:1061_CONS_SUB_SUB, NB501473:464:H7LNWBGXC:1:11101:23255:1171_CONS_SUB_SUB	1	0,988372093	Stuckenia pectinata	Potamogetonaceae	atccctgttttgagaaaaaagggtttattttctatatttcgaattttctattatatagaaattcgaaaataagaatttaaaaaagg	EC_3090b_CMP_1209	AB488457	891462	100	99	0	0	0	0	0	193854	3	0	37083	10	2	12412	0	0	97742	6	109	0	18	958	0	0	0	0	6233	18827	0	1	1	0	1	219	0	344	0	1	1955	16842
573	NB501850:196:HFGJTAFXY:1:11101:22134:8731_CONS_SUB_SUB_CMP	1	0	Suaeda	root	cttctttttttcaaaagcaaaaaaag	EC_2041_CMP_0744	LN010483	999	0	0	0	0	0	0	0	0	0	0	0	0	0	0	0	0	0	0	0	0	0	0	0	0	0	0	0	0	0	0	0	0	0	0	0	0	0	0	0	0
574	NB501473:464:H7LNWBGXC:1:11104:18736:8576_CONS_SUB_SUB_CMP	1	0,980392157	Swertia obtusa	Swertia perennis	atcctatttttcaaaaaagcaaaaagaaaagaacggctcagaaaaaaaag	EC_2629_CMP_1014	KY906149	84	0	0	0	0	0	0	0	0	0	0	0	0	0	0	0	0	0	0	0	0	0	0	0	0	0	0	0	0	0	0	0	0	0	0	0	0	0	0	0	0
575	NB501850:196:HFGJTAFXY:1:11101:8403:6938_CONS_SUB_SUB, NB501473:464:H7LNWBGXC:1:11101:12192:1368_CONS_SUB_SUB_CMP, NB501850:142:HV2WTBGX7:1:11311:11765:3059_CONS_SUB_SUB_CMP, HWI-D00104:303:C7V60ANXX:8:1101:5898:2933_CONS_SUB_SUB	1	0,980392157	Tephroseris	Fitchia speciosa	atcacgttttccgaaaacaaacaaaggttcagaaaacgaaaataaaaaag	GQ245604	EU047877	32251	0	0	0	0	1	0	0	0	0	0	0	0	0	0	0	0	0	0	0	0	0	1	0	0	0	0	0	0	0	0	0	0	0	0	0	0	1	1	0	0
576	NB501850:196:HFGJTAFXY:1:11101:23120:1079_CONS_SUB_SUB, NB501473:464:H7LNWBGXC:1:11101:19081:10520_CONS_SUB_SUB_CMP, NB501850:142:HV2WTBGX7:1:11209:2668:12699_CONS_SUB_SUB_CMP, HWI-D00104:303:C7V60ANXX:8:1102:11707:44160_CONS_SUB_SUB	1	0,982758621	Thalictrum	Thalictroideae	atcctggtttcagaaaacaaaaaaggggttcagaaagcaagaatacaaaaagaaaag	GQ245608	JX573456	47091	0	0	0	0	0	0	0	70	0	0	0	0	0	0	0	0	0	0	0	0	0	0	0	0	0	0	0	0	0	0	0	0	0	0	0	0	0	60	0	0
577	NB501850:196:HFGJTAFXY:1:11101:2048:1435_CONS_SUB_SUB_CMP, NB501850:142:HV2WTBGX7:1:11204:14523:5558_CONS_SUB_SUB_CMP, HWI-D00104:303:C7V60ANXX:8:1102:19206:20709_CONS_SUB_SUB	1	0,956521739	Thymus	Thymus dahuricus	atcctgttttctcaaaacaaag	GQ245611	EU556529	5104	69	0	0	0	0	0	0	0	0	0	0	0	0	0	0	0	0	0	0	0	0	0	0	0	0	0	2602	0	0	0	0	0	0	0	0	0	0	0	0	0
578	HWI-D00104:303:C7V60ANXX:8:1101:6907:54180_CONS_SUB_SUB	1	0	Timmia	root	attttattctttaaaaataa	628_0331	LN010483	74	0	0	0	0	0	0	0	0	0	0	0	0	0	0	0	0	0	0	0	0	0	0	0	0	0	0	0	0	0	0	0	0	0	0	0	0	0	0	0	0
579	NB501473:464:H7LNWBGXC:1:11305:21489:8748_CONS_SUB_SUB_CMP, HWI-D00104:303:C7V60ANXX:8:1104:14471:26495_CONS_SUB_SUB	1	0,979166667	Tofieldia coccinea	Tofieldia coccinea	atccttgtttttataaaacaagattttataaaactagaatcaaaaagg	GQ245612	AB746442	113	0	0	0	0	0	0	0	0	0	0	0	0	0	0	0	0	0	0	0	0	0	0	0	0	0	0	0	0	0	0	0	0	0	0	0	0	0	0	0	0
580	NB501850:196:HFGJTAFXY:1:11102:23648:2489_CONS_SUB_SUB	1	0,980769231	Trifolium	Trifolium	atccttctttctgaaaacaaataaaagttcagaaagttaaaatcaaaaagg	EC_2605_CMP_1005	DQ311783	258	0	0	0	0	0	0	0	0	0	0	0	0	0	0	0	0	0	0	0	0	0	0	0	0	0	0	0	0	0	0	0	0	0	0	0	0	0	0	0	0
581	NB501473:464:H7LNWBGXC:1:11312:11242:11988_CONS_SUB_SUB_CMP	1	0,980392157	Trifolium lupinaster	IRL clade	atccttctttccgaaaacaaataaaagttcagaaagttaaaatcaaaaaag	GQ245622	AB546807	14	0	0	0	0	0	0	0	0	0	0	0	0	0	0	0	0	0	0	0	0	0	0	0	0	0	0	0	0	0	0	0	0	0	0	0	0	0	0	0	0
582	NB501850:142:HV2WTBGX7:1:11104:18941:8637_CONS_SUB_SUB	1	0,981132075	Trifolium repens	Trifolium isthmocarpum	atccttctttccgaaaacaaaataaaagttcagaaagttaaaataaaaaagg	EC_2607_CMP_1007	DQ311811	30	0	0	0	0	0	0	0	0	0	0	0	0	0	0	0	0	0	0	0	0	0	0	0	0	0	0	0	0	0	0	0	0	0	0	0	0	0	0	0	0
583	NB501850:196:HFGJTAFXY:1:11103:4385:8332_CONS_SUB_SUB	1	1	Triglochin maritima	Triglochin maritima	atccttgttttgagaaaaaagggtttattttatataatatataattatagaagataaatataagaaaaaaatccgaataaaataaaaaag	GQ245623	DQ786415	121	0	0	0	0	0	0	0	0	0	0	0	0	0	0	0	0	0	0	0	0	5	0	0	0	0	0	0	0	0	0	0	0	0	0	0	0	0	0	0	0
584	NB501473:464:H7LNWBGXC:1:11101:1887:1612_CONS_SUB_SUB	1	1	Triglochin palustris	Triglochin palustris	atccttgttttgagaaaaaagggtttattttatataatatataatttatataatatataaatagaagataaatataagaaaaaaatccgaataaaataaaaaag	GQ245624	GQ245624	17	0	0	0	0	0	0	0	0	0	0	0	0	0	0	0	0	0	0	0	0	0	0	0	0	0	0	0	0	0	0	0	0	0	0	0	0	0	0	0	0
585	NB501850:196:HFGJTAFXY:1:11101:13649:1267_CONS_SUB_SUB_CMP, NB501473:464:H7LNWBGXC:1:11101:4649:3999_CONS_SUB_SUB, NB501850:142:HV2WTBGX7:1:11104:14906:15712_CONS_SUB_SUB, HWI-D00104:303:C7V60ANXX:8:1101:15705:19215_CONS_SUB_SUB_CMP	1	0,981132075	Triticeae	Aira praecox	atccgtgttttgagaaaacaaggggttctcgaactagaatacaaaggaaaag	GQ245078	EF137588	17454	0	0	0	0	0	0	0	0	0	0	0	0	0	0	0	0	6	0	0	0	0	0	0	0	0	0	0	0	0	0	0	0	0	0	0	0	147	0	0	0
586	NB501850:196:HFGJTAFXY:1:11101:10186:3013_CONS_SUB_SUB_CMP, NB501473:464:H7LNWBGXC:1:11107:9815:3883_CONS_SUB_SUB, NB501850:142:HV2WTBGX7:1:11201:13032:7062_CONS_SUB_SUB	1	0, 0.923076923077	Trollius	root, Caltha	atcctgttttcagaaaacaaaaagggttcagaaagcaagaatcaaaaag	GQ245630	LN010483, AY365371	450	0	0	0	0	0	0	0	0	0	0	0	0	0	0	0	0	0	0	0	0	17	0	0	0	0	0	0	0	0	0	0	0	0	0	0	0	95	0	0	0
587	NB501850:196:HFGJTAFXY:1:11203:1257:15134_CONS_SUB_SUB_CMP, NB501473:464:H7LNWBGXC:1:11105:9433:16361_CONS_SUB_SUB	1	0,98	Typha latifolia	Typha	atccttatattttgagaaaacaagggtttataaaactagaataaaaaag	GQ245632	JF319451	187	0	0	0	0	0	0	0	0	0	0	0	0	0	0	0	0	0	0	0	0	0	0	0	0	0	0	0	0	0	0	0	0	0	0	0	10	0	0	0	0
588	NB501850:196:HFGJTAFXY:1:11104:11639:7596_CONS_SUB_SUB_CMP, HWI-D00104:303:C7V60ANXX:8:1105:17666:69367_CONS_SUB_SUB_CMP	1	0,978723404	Ulmus glabra	Ulmus alata	atcctgttttatgaaaataagggttcataaagcgataataaaaaag	EC_3355_CMP_1318	KC539712	65	0	0	0	0	0	0	0	0	0	0	0	0	0	0	0	0	0	0	0	0	0	0	0	0	0	0	0	0	0	0	0	0	0	0	0	43	0	0	0	0
589	NB501473:464:H7LNWBGXC:1:11210:11632:10752_CONS_SUB_SUB, HWI-D00104:303:C7V60ANXX:8:1101:20863:19111_CONS_SUB_SUB	1	0,979166667	Utricularia	Utricularia aurea	atcctgttttatcttttatcaaaagaaaggttcagaaaccgaaaaagg	GQ245634	AF482632	431	0	0	0	0	0	0	0	0	0	0	0	0	0	0	0	0	0	0	0	0	0	0	0	0	0	0	0	0	0	0	0	0	0	0	0	0	0	0	0	0
590	NB501850:196:HFGJTAFXY:1:11107:10262:18701_CONS_SUB_SUB, NB501473:464:H7LNWBGXC:1:11101:6450:2181_CONS_SUB_SUB_CMP, NB501850:142:HV2WTBGX7:1:11103:23163:1205_CONS_SUB_SUB	1	0,979166667	Utricularia vulgaris subsp. vulgaris	Utricularia geminiscapa	atcctgttttatcttttatcaaaagaaaggttcataaaccgaaaaagg	2722_CMP_1365	AF482647	6337	0	0	0	0	0	0	0	0	0	0	0	0	0	0	0	0	0	0	0	0	0	0	0	0	0	0	0	0	0	0	0	0	0	0	0	0	0	0	0	0
591	NB501473:464:H7LNWBGXC:1:11104:21901:16206_CONS_SUB_SUB, HWI-D00104:303:C7V60ANXX:8:1103:20151:49074_CONS_SUB_SUB	1	0,979166667	Vaccinium	Vaccinium boninense	atcctttttttttttggcaaacaaataaagattccgaaagaaaaagg	GQ245638	AB817457	26	0	0	0	0	0	0	0	0	0	0	0	0	0	0	0	0	0	0	0	0	0	0	0	0	0	0	0	0	0	0	0	0	0	0	0	0	0	0	0	0
592	NB501850:142:HV2WTBGX7:1:11110:18024:4356_CONS_SUB_SUB_CMP, HWI-D00104:303:C7V60ANXX:8:1101:15141:14134_CONS_SUB_SUB_CMP	1	1	Vaccinium microcarpum	Vaccinium microcarpum	atcctttttttttggcaaaccaataaagattccgaaagaaataagg	GQ245157	GQ245156	418	0	0	0	0	0	0	0	0	0	0	0	0	0	0	0	0	0	0	0	0	0	0	0	0	0	0	0	0	0	0	0	0	0	0	0	0	0	0	0	0
593	HWI-D00104:303:C7V60ANXX:8:1110:8392:7582_CONS_SUB_SUB	1	1	Vaccinium myrtillus	Vaccinium myrtillus	atccttttttttttggcaaacaaataaagattccgaaagaaaaaagg	GQ245637	GQ245637	18	0	0	0	0	0	0	0	0	0	0	0	0	0	0	0	0	0	0	0	0	0	0	0	0	0	0	0	0	0	0	0	0	0	0	0	0	0	0	0	0
594	HWI-D00104:303:C7V60ANXX:8:1105:10508:72463_CONS_SUB_SUB_CMP	1	1	Vaccinium ovalifolium	Vaccinium ovalifolium	atccttttttttttggcaaacaaataaagattccgaaagaaaaagg	GQ245636	GQ245636	10	0	0	0	0	0	0	0	0	0	0	0	0	0	0	0	0	0	0	0	0	0	0	0	0	0	0	0	0	0	0	0	0	0	0	0	0	0	0	0	0
595	NB501473:464:H7LNWBGXC:1:11101:1395:5784_CONS_SUB_SUB_CMP, NB501850:142:HV2WTBGX7:1:11103:19329:1119_CONS_SUB_SUB_CMP, HWI-D00104:303:C7V60ANXX:8:1101:1481:2452_CONS_SUB_SUB	1	0,955555556	Vaccinium uliginosum	Vaccinium	atccttctttttggcaaacaaataaagattccgaaagaaataagg	GQ245639	JQ248601	81003	0	0	0	0	0	0	0	0	0	0	0	0	0	0	0	0	0	0	0	0	0	0	0	0	0	0	0	0	0	0	0	0	0	0	0	0	0	0	0	0
596	NB501473:464:H7LNWBGXC:1:11101:5569:7855_CONS_SUB_SUB_CMP, NB501850:142:HV2WTBGX7:1:11103:17014:2806_CONS_SUB_SUB, HWI-D00104:303:C7V60ANXX:8:1101:7957:4375_CONS_SUB_SUB_CMP	1	1	Vaccinium vitis-idaea	Vaccinium vitis-idaea	atccttttttttttggcaaacaaataaagattccgaaagaaaaaaaaagg	GQ245641	DQ860641	19091	0	0	0	0	0	0	0	0	0	0	0	0	0	0	0	0	0	0	0	0	0	0	0	0	0	0	0	0	0	0	0	0	0	0	0	0	0	0	0	0
597	NB501473:464:H7LNWBGXC:1:11101:15935:6234_CONS_SUB_SUB, NB501850:142:HV2WTBGX7:1:11103:20791:18494_CONS_SUB_SUB_CMP, HWI-D00104:303:C7V60ANXX:8:1101:13937:3987_CONS_SUB_SUB	1	0,979166667	Valeriana	Valeriana	atccggtttttgttttccgaaaacaaacaaaggctaaaatcaaaaaag	GQ245646	AY360117	5933	0	0	0	0	0	0	0	0	0	0	0	0	0	0	0	0	0	0	0	0	0	0	0	0	0	0	0	0	0	0	0	0	0	0	0	0	0	0	0	0
598	NB501850:142:HV2WTBGX7:1:11204:11521:12030_CONS_SUB_SUB	1	0,984126984	Veratrum	Veratrum grandiflorum	atcttgattttgagaaatcaagggtttaggtttagtttctaaaatcaaactagaataaaaaaa	GQ245649	DQ517452	21	0	0	0	0	0	0	0	0	0	0	0	0	0	0	0	0	0	0	0	0	0	0	0	0	0	0	0	0	0	0	0	0	0	0	0	0	0	0	0	0
599	NB501473:464:H7LNWBGXC:1:11101:9212:2878_CONS_SUB_SUB_CMP	1	0,977777778	Veronica americana	Veronica americana	atcctgtcttctaaaaacaaagattcagaaagttaaaaaaaggg	2885a_CMP_0628	KX061027	6784	0	0	0	0	0	0	0	0	0	0	0	0	0	0	0	0	0	0	0	0	0	0	0	0	0	0	0	0	0	0	0	0	0	0	0	0	0	0	0	0
600	NB501850:196:HFGJTAFXY:1:11101:23816:4594_CONS_SUB_SUB_CMP, NB501473:464:H7LNWBGXC:1:11104:2951:1660_CONS_SUB_SUB_CMP	1	0,976190476	Veronica chamaedrys	Veroniceae	atcctgtcttctaaaaacaaaggttcaggaagtgaaaaaggg	EC_2886_CMP_1111	AF486382	1573	0	0	0	0	0	0	0	0	0	0	0	0	0	0	0	0	0	0	0	0	0	0	0	0	0	0	0	0	0	0	0	0	0	0	0	0	35	0	0	0
601	NB501473:464:H7LNWBGXC:1:11104:11690:2621_CONS_SUB_SUB_CMP	1	1	Veronica peregrina	Veronica peregrina	atcctgtcttctaaaaacaaagattcagaaagttcaaaaaaggg	EC_2890_CMP_1114	AF513352	159	0	0	0	0	0	0	0	0	0	0	0	0	0	0	0	0	0	0	0	0	0	0	0	0	0	0	0	0	0	0	0	0	0	0	0	0	0	0	0	0
602	NB501473:464:H7LNWBGXC:1:11104:19580:13326_CONS_SUB_SUB	1	0,909090909	Veronica serpyllifolia	lamiids	atcctgtcttctaaaaacaaagatccagaaagtgaaaaagggg	EC_2892b_CMP_1116	AF486395	81	0	0	0	0	0	0	0	0	0	0	0	0	0	0	0	0	0	0	0	0	0	0	0	0	0	0	0	0	0	0	0	0	0	0	0	0	0	0	0	0
603	NB501473:464:H7LNWBGXC:1:11103:8546:10356_CONS_SUB_SUB_CMP	1	0,976190476	Viburnum edule	Viburnum lantana	atcctgttttccgaaaacaaacaaagaagcgaaaaaaaaag	GQ245656	HQ324080	33	0	0	0	0	0	0	0	0	0	0	0	0	0	0	0	0	0	0	0	0	0	0	0	0	0	0	0	0	0	0	0	0	0	0	0	0	0	0	0	0
604	NB501473:464:H7LNWBGXC:1:11108:25541:6144_CONS_SUB_SUB_CMP	1	0,975	Viburnum opulus	Viburnum	atcctgttttccgaaaacaaacaaagaagcgaaaaaaaag	EC_2007_CMP_0726	AF446957	55	0	0	0	0	0	0	0	0	0	0	0	0	0	0	0	0	0	0	0	0	0	0	0	0	0	0	0	0	0	0	0	0	0	0	0	0	0	0	0	0
605	NB501473:464:H7LNWBGXC:1:11112:16110:15117_CONS_SUB_SUB	1	0,981818182	Vicia	Vicia venulosa	atccttctttccgaaaacaaaaaaagaaaagttcagaaagttcaaatcaaaaaag	2611_CMP_0596	KJ787244	17	0	0	0	0	0	0	0	0	0	0	0	0	0	0	0	0	0	0	0	0	0	0	0	0	0	0	0	0	0	0	0	0	0	0	0	0	0	0	0	0
606	NB501850:196:HFGJTAFXY:1:11101:3592:1354_CONS_SUB_SUB_CMP, NB501473:464:H7LNWBGXC:1:11201:5792:9692_CONS_SUB_SUB	1	0,96	Vicia cracca	Vicia kotschyana	atccttaagttaaaatcaaaaaag	GQ245657	KJ787258	24	0	0	0	0	0	0	0	0	0	0	0	0	0	0	0	0	0	0	0	0	0	0	0	0	0	0	0	0	0	0	0	0	0	0	0	0	0	0	0	0
607	NB501850:196:HFGJTAFXY:1:11204:8972:19235_CONS_SUB_SUB	1	1	Viola biflora	Viola biflora	atccggttttttgaaattaaaaaaaaaagtttatatagacagaataaaaaag	GQ245658	GQ245658	30	0	0	0	0	0	0	0	0	0	0	0	0	0	0	0	0	0	0	0	0	0	0	0	0	0	0	0	0	0	0	0	0	0	0	0	0	29	0	0	0
608	NB501850:196:HFGJTAFXY:1:11101:7751:1116_CONS_SUB_SUB_CMP, NB501473:464:H7LNWBGXC:1:11101:23236:11673_CONS_SUB_SUB	1	0, 0.837209302326	Zannichellia palustris	root, Potamogetonaceae	atccctgttttgagaaaaaagagtttagtttctatatttctaattttatatagaaattctaataatttaaaaaagg	GQ245665	LN010483, AB488457	6703	0	0	0	0	0	0	0	0	0	0	0	0	44	53	0	0	0	0	474	0	0	0	0	0	0	0	0	0	0	0	0	0	0	0	0	0	0	0	0	0
609	NB501850:196:HFGJTAFXY:1:11101:8660:13424_CONS_SUB_SUB_CMP, NB501473:464:H7LNWBGXC:1:12312:25043:15610_CONS_SUB_SUB_CMP, NB501850:142:HV2WTBGX7:1:11201:14366:12821_CONS_SUB_SUB_CMP, HWI-D00104:303:C7V60ANXX:8:1101:19214:2171_CONS_SUB_SUB	0, 0.653846153846	1	root, Embryophyta	Closterium littorale	atccgagaagtaaaaactctatag	NA, GQ245657	AF182363	6719	0	0	0	0	0	0	0	0	0	0	0	0	0	0	0	0	0	0	0	0	0	0	0	0	0	0	0	0	0	0	0	0	0	0	0	0	0	0	0	0
610	NB501850:196:HFGJTAFXY:1:11101:3679:3767_CONS_SUB_SUB_CMP, NB501473:464:H7LNWBGXC:1:11102:23893:17221_CONS_SUB_SUB, NB501850:142:HV2WTBGX7:1:11103:11198:3378_CONS_SUB_SUB, HWI-D00104:303:C7V60ANXX:8:1101:8776:6538_CONS_SUB_SUB_CMP	0, 0.68	1	root, Embryophyta	Cosmarium botrytis	atcctagaagtaaaaactttatag	NA, GQ245657	AF182362	5084	0	0	0	0	0	0	0	0	0	0	0	0	0	0	0	0	0	0	0	0	0	0	0	0	0	0	0	0	0	0	0	0	0	0	0	0	0	28	0	0
611	NB501850:196:HFGJTAFXY:1:11101:22123:5675_CONS_SUB_SUB_CMP, NB501473:464:H7LNWBGXC:1:11102:6857:4145_CONS_SUB_SUB_CMP	0, 0.782608695652	1	root, asterids	Pedicularis longiflora	atcttctttttttgttttcagttcagaaaaagaaaaaag	NA, GQ245230_2026	FJ001764	5943	0	0	0	0	0	0	0	0	0	0	0	0	0	0	0	0	0	0	0	0	0	0	0	0	0	0	0	0	0	0	0	0	0	0	0	0	947	0	0	0
612	NB501850:196:HFGJTAFXY:1:11311:2925:5191_CONS_SUB_SUB_CMP, NB501473:464:H7LNWBGXC:1:11101:10687:8432_CONS_SUB_SUB, HWI-D00104:303:C7V60ANXX:8:1101:4534:10024_CONS_SUB_SUB_CMP	0, 0.818181818182	1	root, Equisetum	Triticum aestivum, root	attctaccta	NA, GQ244928_1491	LS992096.11	946	0	0	0	0	0	0	0	0	0	0	0	0	0	0	0	0	0	0	0	0	0	0	0	0	0	0	0	0	0	0	0	0	0	0	0	0	0	0	0	0
613	NB501850:196:HFGJTAFXY:1:11101:7609:20359_CONS_SUB_SUB, NB501473:464:H7LNWBGXC:1:11111:20754:5448_CONS_SUB_SUB_CMP	0, 0.833333333333	1	root, asterids	Berberis amurensis	atcctgttttcataaaaaggtggttcagaaagaaaaaaaaaaag	NA, 2825_CMP_0621	KM057374	885	0	0	0	0	0	0	0	0	0	0	0	0	0	0	0	0	0	0	0	0	0	0	0	0	0	0	0	0	0	0	0	0	0	0	0	0	572	0	0	0
614	NB501850:196:HFGJTAFXY:1:11102:11647:1252_CONS_SUB_SUB_CMP, NB501473:464:H7LNWBGXC:1:11105:16070:19755_CONS_SUB_SUB	0, 0.84	1	root, Lamiales	Berberis japonica	atcctgttttcataaaaaggtggttcagaaagaaaaaaaaaaaaaag	NA, EC_2717_CMP_1047	AM397156	11447	0	0	0	0	0	0	0	0	0	0	0	0	0	0	0	0	0	0	0	0	0	0	0	0	0	0	0	0	0	0	0	0	0	0	0	2	5965	0	0	0
615	NB501850:196:HFGJTAFXY:1:11103:15757:1750_CONS_SUB_SUB, NB501473:464:H7LNWBGXC:1:11101:17059:7847_CONS_SUB_SUB	0, 0.863636363636	1	root, core eudicotyledons	Lonicera stephanocarpa	atccagttttacgaaaacaaag	NA, GQ245519_1810	MG738668	14165	0	0	0	0	0	0	0	0	0	0	0	0	0	0	0	0	0	0	0	0	0	0	0	0	0	0	0	0	0	0	0	0	0	0	0	0	227	0	0	0
616	NB501850:196:HFGJTAFXY:1:11104:5409:18755_CONS_SUB_SUB, NB501473:464:H7LNWBGXC:1:12210:21987:17518_CONS_SUB_SUB	0, 0.870967741935	1	root, Daphne mezereum	Stellera chamaejasme	atcctgttttacgaaaataaagaaaggttcggaaagaaagaaagaatttaaataaaaaagg	NA, EC_3350_CMP_1314	AJ308657	80	0	0	0	0	0	0	0	0	0	0	0	0	0	0	0	0	0	0	0	0	0	0	0	0	0	0	0	0	0	0	0	0	0	0	0	0	49	0	0	0
617	NB501850:196:HFGJTAFXY:1:11101:20545:1135_CONS_SUB_SUB, NB501473:464:H7LNWBGXC:1:11101:10410:2421_CONS_SUB_SUB	0, 0.878787878788	1	root, Amaranthaceae	Knorringia sibirica	ctccttcttttcaaaaggaaaaataaaaaaag	NA, GQ245137	EU024789	206480	0	400	0	0	0	0	0	0	0	0	745	1	547	0	0	0	0	0	0	0	70	54	0	0	0	0	0	0	852	0	0	0	0	12953	0	0	183	402	0	0
618	NB501850:196:HFGJTAFXY:1:11101:12595:1177_CONS_SUB_SUB, NB501473:464:H7LNWBGXC:1:11101:23591:2836_CONS_SUB_SUB	0, 0.898550724638	1	root, Myriophyllum	Myriophyllum sibiricum	atcccgttttctgaaataaaaatcaaacatcaaacacaagggttcaaaaaacgaaaataaaaaaagaag	NA, GQ245144	KP031620	24601	0	0	0	0	0	0	0	220	0	0	0	10821	0	0	0	0	984	0	0	0	0	0	0	0	0	0	0	0	0	0	0	0	0	0	0	0	0	0	0	0
619	NB501850:196:HFGJTAFXY:1:11101:16962:2464_CONS_SUB_SUB_CMP, NB501473:464:H7LNWBGXC:1:13110:8458:17040_CONS_SUB_SUB_CMP	0, 0.905660377358	1	root, Saxifragaceae	Saxifraga sinomontana	atcctgttttaagaaaacacaagggttccgaaagagagaataaaaaag	NA, GQ245496_1829	MH432715	1030	0	0	0	0	0	0	0	0	0	0	0	0	0	0	0	0	0	0	0	0	0	0	0	0	0	0	0	0	0	0	0	0	0	0	0	0	0	0	0	0
620	NB501850:196:HFGJTAFXY:1:11101:5207:4090_CONS_SUB_SUB_CMP, NB501473:464:H7LNWBGXC:1:11301:26009:13885_CONS_SUB_SUB_CMP	0, 0.910714285714	1	root, Ranunculaceae	Caltha sinogracilis	atccggttttcagaaaacaaaaaaaagggattcagaaagcaagaataaaaaaaaag	NA, GQ244674_1685	KF233876	2693	0	0	0	0	0	0	0	0	0	0	73	0	0	0	0	0	0	0	0	0	740	0	0	0	0	0	0	0	0	0	0	0	0	0	0	0	11	0	0	0
621	NB501850:196:HFGJTAFXY:1:11101:23408:1064_CONS_SUB_SUB, NB501473:464:H7LNWBGXC:1:12106:25254:2281_CONS_SUB_SUB_CMP	0, 0.923076923077	1	root, Polypodiales	Athyrium sinense	atcttgtattattcggatgaatttcgggcgatgaggcga	NA, EC_3349_CMP_1313	KY427333	29	0	0	0	0	0	0	0	0	0	0	0	0	0	0	0	0	0	0	0	0	0	0	0	0	0	0	0	0	0	0	0	0	0	0	0	0	1	1	0	0
622	NB501850:196:HFGJTAFXY:1:11101:6324:10794_CONS_SUB_SUB, NB501473:464:H7LNWBGXC:1:23107:4529:9335_CONS_SUB_SUB_CMP	0, 0.94	1	root, asterids	Lobelia galpinii	atcccgttttatgaaaacaaacaaaggttcagaaagcgaaaatcaaaaag	NA, GQ245111	MF770603	133	0	0	0	0	0	0	0	0	0	0	0	0	6	0	0	0	0	0	1	0	0	0	0	0	0	0	1	0	0	0	0	0	0	0	0	0	1	0	0	0
623	NB501473:464:H7LNWBGXC:1:11102:17271:2616_CONS_SUB_SUB_CMP, HWI-D00104:303:C7V60ANXX:8:1101:3933:30530_CONS_SUB_SUB	0.944444444444, 0	1	Cassiope tetragona, root	Cassiope lycopodioides	atcttttttttttttcgctttcaaaatctttgtttgtttgcgaaaaaaaag	GQ244760_1617, NA	AB219607	520	0	0	0	0	0	0	0	0	0	0	0	0	0	0	0	0	0	0	0	0	0	0	0	0	0	0	0	0	0	0	0	0	0	0	0	0	0	0	0	0
[truncated: 634 more columns]
